# Supplementary material for: Guard cells control hypocotyl elongation through HXK1, HY5, and PIF4
Source: Commun Biol. 2021 Jun 21;4:765. doi: 10.1038/s42003-021-02283-y (PMC8217561; doi:10.1038/s42003-021-02283-y)
Supplement: Supplementary file 2 — Supplementary Data 1 [file 42003_2021_2283_MOESM2_ESM.xlsx]

## Sheet: G> W 1.5fold
	Genes up-regulated by GCHXK (1.5-fold)
ID	Desc	GO trems	G-1	GO IDS	G-2	G-3	G-7	W-2	W-6	W-7	W-8	G	W	log2FoldChange	pvalue	padj
AT1G53480.2	mto 1 responding down 1	mitochondrion,biological_process,molecular_function,mitochondrion	24.274	GO:0005739,GO:0008150,GO:0003674,GO:0005739	23.029	27.165	21.709	0	0	0.315	0	273.108	0.806377	5.06587	1.79e-88	2.98e-85	Chr1:19963047-19964188 REVERSE LENGTH=1142
AT1G53490.1	RING/U-box superfamily protein	meiotic cell cycle,homologous recombination,meiotic cell cycle,nucleus,chiasma assembly,DNA binding,chiasma assembly,chiasma assembly,chiasma assembly,homologous recombination,chiasma assembly,chiasma assembly,chromosome	10.546	GO:0051321,GO:0035825,GO:0051321,GO:0005634,GO:0051026,GO:0003677,GO:0051026,GO:0051026,GO:0051026,GO:0035825,GO:0051026,GO:0051026,GO:0005694	11.225	12.983	11.56	0.229	0.211	0.325	0.222	286.053	6.03429	4.51619	2.32e-96	4.11e-93	Chr1:19963267-19966952 FORWARD LENGTH=2252
AT1G02080.3	transcription regulator	membrane,cytosol	0.114	GO:0016020,GO:0005829	2.377	5.644	7.352	0	0	0	0	427.651	0	4.14721	3.46e-45	1.18e-42	Chr1:373501-386847 FORWARD LENGTH=7495
AT1G23970.2	hypothetical protein (DUF626)	cytoplasm,cytoplasm,biological_process,molecular_function	0	GO:0005737,GO:0005737,GO:0008150,GO:0003674	3.972	4.192	4.446	0	0	0	0	56.6588	0	3.13257	1.88e-26	2.68e-24	Chr1:8481997-8483875 REVERSE LENGTH=1331
AT3G09150.1	phytochromobilin:ferredoxin oxidoreductase%2C chloroplast / phytochromobilin synthase (HY2)	phytochromobilin:ferredoxin oxidoreductase activity,oxidoreductase activity, acting on the CH-CH group of donors, iron-sulfur protein as acceptor,phytochromobilin:ferredoxin oxidoreductase activity,chloroplast-nucleus signaling pathway,chloroplast,phytochromobilin biosynthetic process,phytochromobilin biosynthetic process,cobalt ion binding,oxidation-reduction process,phytochromobilin biosyntheti…	1.572	GO:0050619,GO:0016636,GO:0050619,GO:0010019,GO:0009507,GO:0010024,GO:0010024,GO:0050897,GO:0055114,GO:0010024,GO:0010024,GO:0009507,GO:0055114,GO:0009507	5.146	3.431	4.676	0	0	0	0	58.5762	0	2.98478	1.03e-23	1.26e-21	Chr3:2803597-2805588 FORWARD LENGTH=1307
AT3G63340.7	kinase superfamily protein	protein serine/threonine phosphatase activity,protein serine/threonine phosphatase activity,nucleus,nucleus	0.9	GO:0004722,GO:0004722,GO:0005634,GO:0005634	1.417	1.025	1.494	0	0	0	0	55.9058	0	2.92239	1.02e-22	1.17e-20	Chr3:23391628-23398426 REVERSE LENGTH=3903
AT1G04660.1	glycine-rich protein	molecular_function,biological_process	6.198	GO:0003674,GO:0008150	8.633	8.253	8.883	0.166	0.356	0.887	0.12	123.448	5.57636	2.70837	5.62e-21	5.67e-19	Chr1:1300368-1301773 REVERSE LENGTH=1406
AT3G16670.1	Pollen Ole e 1 allergen and extensin family protein	response to oxidative stress,molecular_function,extracellular region	326.853	GO:0006979,GO:0003674,GO:0005576	418.973	336.444	342.705	64.627	49.488	53.103	57.306	2891.86	451.575	2.59	3.22e-126	1.07e-122	Chr3:5681380-5682362 FORWARD LENGTH=836
AT3G55240.1	Plant protein 1589 of unknown function	developmental process,molecular_function,chloroplast,developmental process	97.019	GO:0032502,GO:0003674,GO:0009507,GO:0032502	76.237	97.067	90.32	16.016	10.649	14.012	12.387	1314.04	201.613	2.5524	1.19e-74	1.45e-71	Chr3:20473335-20475332 REVERSE LENGTH=1456
AT4G23680.1	Polyketide cyclase/dehydrase and lipid transport superfamily protein	defense response,cellular_component,response to biotic stimulus,molecular_function	165.239	GO:0006952,GO:0005575,GO:0009607,GO:0003674	150.059	202.904	189.385	28.499	25.056	25.788	33.992	1603.2	255.565	2.48833	3.05e-68	2.62e-65	Chr4:12336134-12337599 REVERSE LENGTH=920
AT1G79920.4	Heat shock protein 70 (Hsp 70) family protein	cytosol,nucleus,cytosol,plasma membrane,nucleus,cell wall,plasma membrane,nucleus,cytosol,plasma membrane,cell wall,plasma membrane,plasmodesma	0	GO:0005829,GO:0005634,GO:0005829,GO:0005886,GO:0005634,GO:0005618,GO:0005886,GO:0005634,GO:0005829,GO:0005886,GO:0005618,GO:0005886,GO:0009506	6.032	1.837	3.548	0	0	0	0	95.01	0	2.48125	1.19e-16	8.65e-15	Chr1:30059302-30062722 REVERSE LENGTH=2354
AT1G65310.1	xyloglucan endotransglucosylase/hydrolase 17	cell wall,cell wall organization,xyloglucan metabolic process,cell wall organization,cell wall organization,xyloglucan metabolic process,apoplast,plasma membrane,cell wall organization,extracellular region,xyloglucan metabolic process,plant-type cell wall,hydrolase activity, hydrolyzing O-glycosyl compounds,cell wall biogenesis,xyloglucan metabolic process,hydrolase activity, acting on glycosyl b…	15.135	GO:0005618,GO:0071555,GO:0010411,GO:0071555,GO:0071555,GO:0010411,GO:0048046,GO:0005886,GO:0071555,GO:0005576,GO:0010411,GO:0009505,GO:0004553,GO:0042546,GO:0010411,GO:0016798,GO:0016762,GO:0016762,GO:0048046	14.983	18.628	23.882	2.131	1.797	1.182	3.261	204.77	22.8443	2.39834	4.81e-21	4.87e-19	Chr1:24257216-24258506 FORWARD LENGTH=1082
AT5G54190.1	protochlorophyllide oxidoreductase A	skotomorphogenesis,response to ethylene,chloroplast,chloroplast thylakoid,chloroplast envelope,photosynthesis,oxidation-reduction process,chloroplast,chlorophyll biosynthetic process,chloroplast envelope,protochlorophyllide reductase activity,chloroplast,protein binding,chloroplast thylakoid,photosynthesis,protein binding,skotomorphogenesis,protein binding,oxidoreductase activity,protochlorophyll…	6.135	GO:0009647,GO:0009723,GO:0009507,GO:0009534,GO:0009941,GO:0015979,GO:0055114,GO:0009507,GO:0015995,GO:0009941,GO:0016630,GO:0009507,GO:0005515,GO:0009534,GO:0015979,GO:0005515,GO:0009647,GO:0005515,GO:0016491,GO:0016630,GO:0009534,GO:0009941,GO:0015995,GO:0016630,GO:0009941,GO:0015995,GO:0009534,GO:0015995,GO:0009640,GO:0009640	10.759	6.273	8.755	1.549	0.932	1.035	0.859	139.936	18.1311	2.33792	6.5e-22	7.01e-20	Chr5:21990864-21992814 REVERSE LENGTH=1578
AT4G35770.3	Rhodanese/Cell cycle control phosphatase superfamily protein	molecular_function,chloroplast,aging,chloroplast,thylakoid,chloroplast,response to light stimulus,molecular_function,aging,chloroplast,aging,response to wounding,response to jasmonic acid,response to sucrose,response to oxidative stress	0	GO:0003674,GO:0009507,GO:0007568,GO:0009507,GO:0009579,GO:0009507,GO:0009416,GO:0003674,GO:0007568,GO:0009507,GO:0007568,GO:0009611,GO:0009753,GO:0009744,GO:0006979	4.084	10.09	9.974	0.156	0	0	0	68.8336	0.303084	2.33509	6.48e-15	4.17e-13	Chr4:16944941-16946192 FORWARD LENGTH=894
AT3G14210.2	GDSL-like lipase/acylhydrolase superfamily protein	cytosolic ribosome,cytosolic ribosome,defense response to bacterium,chloroplast envelope,membrane,chloroplast envelope,vacuole,chloroplast envelope,defense response to bacterium,chloroplast,nucleus,peroxisome,response to cold,carboxylic ester hydrolase activity,response to cold,chloroplast envelope,glucosinolate catabolic process,extracellular region,glucosinolate catabolic process,glucosinolate …	95.84	GO:0022626,GO:0022626,GO:0042742,GO:0009941,GO:0016020,GO:0009941,GO:0005773,GO:0009941,GO:0042742,GO:0009507,GO:0005634,GO:0005777,GO:0009409,GO:0052689,GO:0009409,GO:0009941,GO:0019762,GO:0005576,GO:0019762,GO:0019762,GO:0005777,GO:0005777,GO:0022626,GO:0005773,GO:0019762,GO:0022626,GO:0005777,GO:0009506,GO:0048046,GO:0009507,GO:0009625	102.799	109.289	116.53	23.718	19.29	22.763	20.395	1771.97	354.557	2.28163	2.67e-173	1.42e-169	Chr3:4729438-4731803 FORWARD LENGTH=1565
AT4G29130.1	hexokinase 1	vacuole,hexokinase activity,glucokinase activity,protein binding,glucose mediated signaling pathway,plastid,hexokinase activity,protein binding,glycolytic process,protein binding,vacuolar membrane,vacuolar membrane,membrane,hexose catabolic process,glucose mediated signaling pathway,ATP binding,hexokinase activity,glucokinase activity,fructokinase activity,fructokinase activity,nucleus,glucokinas…	64.1	GO:0005773,GO:0004396,GO:0004340,GO:0005515,GO:0010255,GO:0009536,GO:0004396,GO:0005515,GO:0006096,GO:0005515,GO:0005774,GO:0005774,GO:0016020,GO:0019320,GO:0010255,GO:0005524,GO:0004396,GO:0004340,GO:0008865,GO:0008865,GO:0005634,GO:0004340,GO:0005829,GO:0008865,GO:0005774,GO:0005515,GO:0004340,GO:0001678,GO:0005739,GO:0005524,GO:0005739,GO:0019158,GO:0004340,GO:0008270,GO:0010182,GO:0090332,GO:…	60.667	59.111	63.715	14.333	13.292	11.854	13.615	1379.54	304.949	2.15267	3.56e-235	2.37e-231	Chr4:14352037-14355201 REVERSE LENGTH=2128
AT5G22580.1	Stress responsive A/B Barrel Domain-containing protein	chloroplast,metal ion binding,biological_process	66.56	GO:0009507,GO:0046872,GO:0008150	66.242	57.832	73.928	17.378	12.879	13.894	12.904	601.913	132.511	2.0918	5.88e-62	3.56e-59	Chr5:7502427-7503463 FORWARD LENGTH=944
AT4G11190.1	Disease resistance-responsive (dirigent-like protein) family protein	lignan biosynthetic process,extracellular region,defense response,apoplast,lignan biosynthetic process	7.605	GO:0009807,GO:0005576,GO:0006952,GO:0048046,GO:0009807	15.011	11.136	15.145	2.391	0.538	2.247	1.737	103.456	13.233	2.06513	5.63e-14	3.31e-12	Chr4:6826587-6827389 FORWARD LENGTH=803
AT1G53480.1	mto 1 responding down 1	mitochondrion,biological_process,molecular_function,mitochondrion	13.626	GO:0005739,GO:0008150,GO:0003674,GO:0005739	12.064	3.553	11.982	0.447	0.25	0.217	0.434	73.1088	2.85882	2.0486	8.99e-12	4.13e-10	Chr1:19963214-19964712 REVERSE LENGTH=844
AT3G08660.2	Phototropic-responsive NPH3 family protein	response to light stimulus,chloroplast,protein ubiquitination,protein ubiquitination,protein ubiquitination	1.661	GO:0009416,GO:0009507,GO:0016567,GO:0016567,GO:0016567	0.923	1.523	1.375	0	0	0	0	31.1997	0	2.02612	1.04e-11	4.77e-10	Chr3:2630974-2633468 FORWARD LENGTH=2285
AT1G05670.2	Pentatricopeptide repeat (PPR-like) superfamily protein	Golgi apparatus,endoplasmic reticulum,mitochondrion,mitochondrion,transferase activity, transferring glycosyl groups,mitochondrion	0	GO:0005794,GO:0005783,GO:0005739,GO:0005739,GO:0016757,GO:0005739	0.653	1.198	1.082	0	0	0	0	34.5523	0	2.02114	1.08e-11	4.93e-10	Chr1:1697549-1701025 REVERSE LENGTH=3256
AT1G23860.1	RS-containing zinc finger protein 21	mRNA cis splicing, via spliceosome,nucleus,nucleus,nucleus,regulation of alternative mRNA splicing, via spliceosome,protein binding,nuclear speck,mRNA cis splicing, via spliceosome,protein binding,protein binding,protein binding,nucleus,RNA binding,protein binding,mRNA splicing, via spliceosome,nuclear speck,protein binding,mRNA splicing, via spliceosome,mRNA splicing, via spliceosome,mRNA splici…	4.044	GO:0045292,GO:0005634,GO:0005634,GO:0005634,GO:0000381,GO:0005515,GO:0016607,GO:0045292,GO:0005515,GO:0005515,GO:0005515,GO:0005634,GO:0003723,GO:0005515,GO:0000398,GO:0016607,GO:0005515,GO:0000398,GO:0000398,GO:0000398,GO:0016607,GO:0000381,GO:0016607,GO:0005634	5.697	1.929	2.521	0	0	0	0	57.3507	0	1.9746	2.02e-11	8.87e-10	Chr1:8427257-8429485 REVERSE LENGTH=1643
AT3G28290.1	transmembrane protein%2C putative (DUF677)	chloroplast,plasma membrane,cytoplasm,plasma membrane	6.262	GO:0009507,GO:0005886,GO:0005737,GO:0005886	6.163	6.883	6.931	1.559	1.221	1.37	1.653	115.537	25.3987	1.93054	2.26e-24	2.85e-22	Chr3:10547441-10549401 FORWARD LENGTH=1672
AT3G28300.1	transmembrane protein%2C putative (DUF677)	regulation of cell shape,plasma membrane,integrin complex,integrin complex,regulation of cell shape,cytoplasm,cytoplasm,cytoplasm,chloroplast,plasma membrane,plasma membrane,plasma membrane	6.262	GO:0008360,GO:0005886,GO:0008305,GO:0008305,GO:0008360,GO:0005737,GO:0005737,GO:0005737,GO:0009507,GO:0005886,GO:0005886,GO:0005886	6.163	6.883	6.931	1.559	1.221	1.37	1.653	115.537	25.3987	1.93054	2.26e-24	2.85e-22	Chr3:10565674-10567634 FORWARD LENGTH=1672
AT2G46440.1	cyclic nucleotide-gated channels	integral component of membrane,cAMP binding,cGMP binding,ion channel activity,cyclic nucleotide binding,cGMP binding,defense response,response to bacterium,response to fungus,cAMP binding,calmodulin binding,ion channel activity,calmodulin binding,plasma membrane,response to fungus,cation channel activity	1.42	GO:0016021,GO:0030552,GO:0030553,GO:0005216,GO:0030551,GO:0030553,GO:0006952,GO:0009617,GO:0009620,GO:0030552,GO:0005516,GO:0005216,GO:0005516,GO:0005886,GO:0009620,GO:0005261	0.96	0.741	1.045	0	0	0	0	25.3648	0	1.89866	1.56e-10	6.16e-09	Chr2:19061688-19064937 FORWARD LENGTH=2569
AT1G06630.7	F-box/RNI-like superfamily protein	nucleus,nucleus,nucleus	0	GO:0005634,GO:0005634,GO:0005634	1.259	2.142	1.742	0	0	0	0	29.3387	0	1.89644	1.47e-10	5.83e-09	Chr1:2027661-2029626 FORWARD LENGTH=1643
AT5G09600.2	succinate dehydrogenase 3-1	mitochondrial respiratory chain complex II, succinate dehydrogenase complex (ubiquinone),mitochondrial respiratory chain complex II, succinate dehydrogenase complex (ubiquinone),mitochondrial respiratory chain complex II, succinate dehydrogenase complex (ubiquinone),mitochondrial respiratory chain complex II, succinate dehydrogenase complex (ubiquinone),plasma membrane,mitochondrial respiratory c…	18.532	GO:0005749,GO:0005749,GO:0005749,GO:0005749,GO:0005886,GO:0005749,GO:0005749,GO:0005739,GO:0005749,GO:0016020,GO:0006121,GO:0005886,GO:0006121,GO:0005886,GO:0000104,GO:0005749,GO:0006121	3.776	7.847	2.411	0	0	0	0	52.9603	0	1.81694	4.46e-10	1.66e-08	Chr5:2979144-2980844 FORWARD LENGTH=1133
AT3G45140.1	lipoxygenase 2	chloroplast thylakoid membrane,chloroplast stroma,chloroplast stroma,chloroplast envelope,oxylipin biosynthetic process,lipid oxidation,response to jasmonic acid,chloroplast thylakoid membrane,jasmonic acid biosynthetic process,chloroplast,oxidation-reduction process,chloroplast,chloroplast thylakoid membrane,chloroplast,chloroplast envelope,metal ion binding,protein binding,chloroplast stroma,ch…	17.682	GO:0009535,GO:0009570,GO:0009570,GO:0009941,GO:0031408,GO:0034440,GO:0009753,GO:0009535,GO:0009695,GO:0009507,GO:0055114,GO:0009507,GO:0009535,GO:0009507,GO:0009941,GO:0046872,GO:0005515,GO:0009570,GO:0009535,GO:0080027,GO:0010597,GO:0009535,GO:0009507,GO:0009570,GO:0009941,GO:0051707,GO:0009695,GO:0009695,GO:0009695,GO:0009570,GO:0009535,GO:0009570,GO:0009570,GO:0009753,GO:0009535,GO:0009570,GO:…	20.073	14.587	19.38	4.22	4.709	6.159	4.055	583.89	158.261	1.73521	1.82e-26	2.61e-24	Chr3:16525245-16529352 FORWARD LENGTH=3002
AT3G18850.4	lysophosphatidyl acyltransferase 5	1-acylglycerol-3-phosphate O-acyltransferase activity,mitochondrion,mitochondrion,phospholipid metabolic process,mitochondrion,mitochondrion,transferase activity, transferring acyl groups,phosphatidylinositol acyl-chain remodeling,transferase activity, transferring acyl groups,CDP-diacylglycerol biosynthetic process,metabolic process,transferase activity, transferring acyl groups,mitochondrion,ph…	2.117	GO:0003841,GO:0005739,GO:0005739,GO:0006644,GO:0005739,GO:0005739,GO:0016746,GO:0036149,GO:0016746,GO:0016024,GO:0008152,GO:0016746,GO:0005739,GO:0006644,GO:0036149,GO:0005783,GO:0016024	2.21	2.416	1.073	0	0	0	0	30.9328	0	1.70435	4.6e-09	1.49e-07	Chr3:6499434-6501307 REVERSE LENGTH=1579
AT5G42530.1	hypothetical protein	mitochondrion,molecular_function,biological_process	104.586	GO:0005739,GO:0003674,GO:0008150	73.86	60.898	78.604	21.026	20.453	21.541	12.082	369.504	99.4057	1.70085	3.86e-20	3.6e-18	Chr5:17004738-17005510 REVERSE LENGTH=598
AT3G25150.1	Nuclear transport factor 2 (NTF2) family protein with RNA binding (RRM-RBD-RNP motifs) domain-containing protein	RNA binding,mRNA binding,cytoplasm,chloroplast,nucleocytoplasmic transport	17.797	GO:0003723,GO:0003729,GO:0005737,GO:0009507,GO:0006913	22.143	18.81	22.323	3.929	4.681	4.73	1.062	442.679	77.1696	1.69933	1.68e-09	5.77e-08	Chr3:9156822-9159928 REVERSE LENGTH=1991
AT1G31290.1	ARGONAUTE 3	regulation of translation,defense response to virus,gene silencing by RNA,gene silencing by RNA,regulation of translation,regulation of transcription, DNA-templated,cytoplasm,regulation of transcription, DNA-templated,gene silencing by RNA,regulation of translation,defense response to virus,transcription, DNA-templated,regulation of transcription, DNA-templated,nucleic acid binding,RNA binding,ge…	0	GO:0006417,GO:0051607,GO:0031047,GO:0031047,GO:0006417,GO:0006355,GO:0005737,GO:0006355,GO:0031047,GO:0006417,GO:0051607,GO:0006351,GO:0006355,GO:0003676,GO:0003723,GO:0031047	0.55	0.467	0.431	0	0	0	0	20.2707	0	1.65518	1.43e-08	4.32e-07	Chr1:11188293-11192573 FORWARD LENGTH=3841
AT2G41150.2	plant/protein	biological_process,endosome,endosome,Golgi apparatus,trans-Golgi network,mitochondrion,trans-Golgi network,trans-Golgi network,transferase activity, transferring glycosyl groups	0	GO:0008150,GO:0005768,GO:0005768,GO:0005794,GO:0005802,GO:0005739,GO:0005802,GO:0005802,GO:0016757	1.594	0.975	1.228	0	0	0	0	21.129	0	1.60502	3.1e-08	8.86e-07	Chr2:17153806-17155982 FORWARD LENGTH=1609
AT4G13560.1	Late embryogenesis abundant protein (LEA) family protein	embryo development ending in seed dormancy,double fertilization forming a zygote and endosperm,apoplast,cytosol,molecular_function	1.99	GO:0009793,GO:0009567,GO:0048046,GO:0005829,GO:0003674	2.583	3.33	3.374	0.946	0.932	0.907	0.748	140.935	41.0034	1.60411	1.02e-18	8.53e-17	Chr4:7879558-7883926 REVERSE LENGTH=4151
AT1G27030.1	hypothetical protein	biological_process,molecular_function,cellular_component	8.86	GO:0008150,GO:0003674,GO:0005575	9.845	10.405	11.909	3.856	2.086	2.877	3.593	177.141	52.1628	1.56574	2.06e-16	1.47e-14	Chr1:9381527-9384060 FORWARD LENGTH=1596
AT1G12010.1	2-oxoglutarate (2OG) and Fe(II)-dependent oxygenase superfamily protein	response to salt stress,ethylene biosynthetic process,response to fungus,ethylene biosynthetic process,dioxygenase activity,cellular response to iron ion,ethylene biosynthetic process,cellular response to nitric oxide,response to salt stress,L-ascorbic acid binding,ethylene biosynthetic process,cellular response to nitric oxide,response to cytokinin,detection of ethylene stimulus,cytoplasm,cellul…	3.765	GO:0009651,GO:0009693,GO:0009620,GO:0009693,GO:0051213,GO:0071281,GO:0009693,GO:0071732,GO:0009651,GO:0031418,GO:0009693,GO:0071732,GO:0009735,GO:0009727,GO:0005737,GO:0071398,GO:0055114,GO:0055114,GO:0009815,GO:0071398,GO:0010030,GO:0009693,GO:0006952,GO:0009693,GO:0009815,GO:0046872,GO:0009815,GO:0005507	3.823	3.746	3.053	0.852	0.875	1.064	0.563	49.4159	11.9184	1.52896	4.48e-09	1.45e-07	Chr1:4056165-4057968 FORWARD LENGTH=1370
AT5G14920.1	Gibberellin-regulated family protein	response to gibberellin,response to abscisic acid,protein binding,extracellular region,regulation of reactive oxygen species metabolic process,response to salt stress,plasma membrane,gibberellic acid mediated signaling pathway,gibberellic acid mediated signaling pathway,regulation of reactive oxygen species metabolic process,response to salt stress,response to gibberellin	33.071	GO:0009739,GO:0009737,GO:0005515,GO:0005576,GO:2000377,GO:0009651,GO:0005886,GO:0009740,GO:0009740,GO:2000377,GO:0009651,GO:0009739	40.398	37.57	35.836	11.734	12.869	11.904	14.548	761.095	260.903	1.49824	3.75e-56	1.89e-53	Chr5:4826141-4828384 FORWARD LENGTH=1908
AT5G58670.1	phospholipase C1	response to cold,phospholipase C activity,phospholipase C activity,abscisic acid-activated signaling pathway,response to water deprivation,phosphatidylinositol phospholipase C activity,nucleus,lipid catabolic process,plasma membrane,response to abscisic acid,abscisic acid-activated signaling pathway,response to cold,phospholipase C activity,response to salt stress,intracellular signal transductio…	2.218	GO:0009409,GO:0004629,GO:0004629,GO:0009738,GO:0009414,GO:0004435,GO:0005634,GO:0016042,GO:0005886,GO:0009737,GO:0009738,GO:0009409,GO:0004629,GO:0009651,GO:0035556,GO:0007165,GO:0009651,GO:0009414	2.564	2.183	2.879	0.728	0.663	0.739	0.72	58.2685	16.679	1.47461	2.27e-10	8.78e-09	Chr5:23704231-23707003 REVERSE LENGTH=2164
AT5G49160.1	methyltransferase 1	zygote asymmetric cytokinesis in embryo sac,regulation of gene expression by genetic imprinting,DNA methylation on cytosine within a CG sequence,C-5 methylation of cytosine,DNA methylation on cytosine within a CG sequence,negative regulation of flower development,nucleus,regulation of gene expression by genetic imprinting,maintenance of DNA methylation,nucleus,DNA mediated transformation,DNA (cyt…	0.748	GO:0010069,GO:0006349,GO:0010424,GO:0090116,GO:0010424,GO:0009910,GO:0005634,GO:0006349,GO:0010216,GO:0005634,GO:0009294,GO:0003886,GO:0005515,GO:0010424,GO:0003886,GO:0003886,GO:0003677,GO:0005634,GO:0003682,GO:0090116,GO:0010424,GO:0006325,GO:0005634,GO:0010069,GO:0010424,GO:0010424,GO:0008168,GO:0010216,GO:0003886,GO:0090116,GO:0003677,GO:0003677	0.448	0.254	0.339	0	0	0	0	19.2802	0	1.47424	2.43e-07	6.02e-06	Chr5:19932114-19938470 FORWARD LENGTH=5062
AT3G09730.3	POLAR LOCALIZATION DURING ASYMMETRIC DIVISION AND protein	biological_process,cytoplasm,molecular_function,cytoplasm	0	GO:0008150,GO:0005737,GO:0003674,GO:0005737	1.548	1.837	0.752	0	0	0	0	24.725	0	1.46837	2.26e-07	5.65e-06	Chr3:2983860-2986593 FORWARD LENGTH=1709
AT3G15350.1	Core-2/I-branching beta-1%2C6-N-acetylglucosaminyltransferase family protein	Golgi apparatus,Golgi apparatus,integral component of membrane,acetylglucosaminyltransferase activity,acetylglucosaminyltransferase activity,membrane,carbohydrate biosynthetic process,transferase activity, transferring glycosyl groups	0	GO:0005794,GO:0005794,GO:0016021,GO:0008375,GO:0008375,GO:0016020,GO:0016051,GO:0016757	3.506	2.101	0.752	0	0	0	0	44.0705	0	1.45304	2.11e-07	5.3e-06	Chr3:5166206-5169151 FORWARD LENGTH=1964
AT5G12940.1	Leucine-rich repeat (LRR) family protein	extracellular region,signal transduction	12.447	GO:0005576,GO:0007165	10.321	12.517	13.412	4.656	3.998	4.168	3.381	180.836	61.7016	1.43549	1.24e-18	1.02e-16	Chr5:4087689-4089146 FORWARD LENGTH=1458
AT4G11290.1	Peroxidase superfamily protein	response to oxidative stress,metal ion binding,plant-type cell wall,extracellular region,peroxidase activity,plasmodesma,hydrogen peroxide catabolic process,heme binding,peroxidase activity,oxidation-reduction process,hydrogen peroxide catabolic process	3.156	GO:0006979,GO:0046872,GO:0009505,GO:0005576,GO:0004601,GO:0009506,GO:0042744,GO:0020037,GO:0004601,GO:0055114,GO:0042744	4.587	4.396	3.071	1.143	0.673	1.242	1.025	54.794	14.1484	1.43291	5.68e-08	1.56e-06	Chr4:6869863-6871705 FORWARD LENGTH=1340
AT5G42180.1	Peroxidase superfamily protein	heme binding,plasmodesma,metal ion binding,plant-type cell wall,peroxidase activity,extracellular region,response to oxidative stress,hydrogen peroxide catabolic process,peroxidase activity,hydrogen peroxide catabolic process,plant-type cell wall,oxidation-reduction process	3.207	GO:0020037,GO:0009506,GO:0046872,GO:0009505,GO:0004601,GO:0005576,GO:0006979,GO:0042744,GO:0004601,GO:0042744,GO:0009505,GO:0055114	5.79	3.695	5.831	1.746	1.557	1.114	1.053	63.0499	17.231	1.42931	2.68e-08	7.73e-07	Chr5:16852628-16854224 FORWARD LENGTH=1231
AT3G22620.1	Bifunctional inhibitor/lipid-transfer protein/seed storage 2S albumin superfamily protein	lipid transport,plasma membrane,chloroplast envelope,chloroplast envelope,chloroplast envelope,chloroplast envelope,lipid binding	14.437	GO:0006869,GO:0005886,GO:0009941,GO:0009941,GO:0009941,GO:0009941,GO:0008289	18.451	10.933	18.94	3.347	5.882	4.218	5.173	132.779	39.2402	1.41587	2.52e-09	8.42e-08	Chr3:8008534-8009590 FORWARD LENGTH=868
AT4G13575.2	hypothetical protein	molecular_function,mitochondrion,biological_process	9.836	GO:0003674,GO:0005739,GO:0008150	10.47	8.71	12.349	4.303	2.72	4.06	2.882	347.729	117.639	1.41069	1.01e-14	6.48e-13	Chr4:7890249-7893761 REVERSE LENGTH=3061
AT1G54040.2	epithiospecifier protein	response to jasmonic acid,nucleus,nitrile biosynthetic process,glucosinolate catabolic process,cytoplasm,nitrile biosynthetic process,nucleus,cytosol,nucleus,glucosinolate catabolic process,defense response to bacterium,protein binding,enzyme regulator activity,leaf senescence,cytoplasm,defense response to bacterium,enzyme regulator activity,response to jasmonic acid	2.244	GO:0009753,GO:0005634,GO:0080028,GO:0019762,GO:0005737,GO:0080028,GO:0005634,GO:0005829,GO:0005634,GO:0019762,GO:0042742,GO:0005515,GO:0030234,GO:0010150,GO:0005737,GO:0042742,GO:0030234,GO:0009753	6.377	5.999	6.078	1.725	2.201	0.897	0.554	86.0295	19.0858	1.40301	1.06e-06	2.32e-05	Chr1:20170715-20173949 REVERSE LENGTH=1370
AT5G12440.11	CCCH-type zinc fingerfamily protein with RNA-binding domain-containing protein	RNA binding,DNA binding,nucleus,metal ion binding,metal ion binding,nucleus,nucleic acid binding,nucleus	0	GO:0003723,GO:0003677,GO:0005634,GO:0046872,GO:0046872,GO:0005634,GO:0003676,GO:0005634	0.513	0.68	0.532	0	0	0	0	16.5324	0	1.39558	8.33e-07	1.87e-05	Chr5:4035322-4042171 REVERSE LENGTH=2685
AT3G15510.1	NAC domain containing protein 2	multicellular organism development,seed morphogenesis,transcription regulatory region DNA binding,positive regulation of transcription, DNA-templated,regulation of embryonic development,nucleus,positive regulation of transcription, DNA-templated,integument development,DNA-binding transcription factor activity,regulation of transcription, DNA-templated,nucleus,regulation of transcription, DNA-temp…	5.298	GO:0007275,GO:0048317,GO:0044212,GO:0045893,GO:0045995,GO:0005634,GO:0045893,GO:0080060,GO:0003700,GO:0006355,GO:0005634,GO:0006355,GO:0009753,GO:0005634,GO:0006355,GO:0045893,GO:0003700,GO:0044212,GO:0006351,GO:0003700	4.596	7.086	5.427	2.255	1.317	1.872	1.773	109.742	35.245	1.36051	1.54e-09	5.35e-08	Chr3:5243432-5245510 FORWARD LENGTH=1832
AT4G13572.1	hypothetical protein	biological_process,mitochondrion,molecular_function	6.135	GO:0008150,GO:0005739,GO:0003674	5.398	7.664	6.628	2.016	1.865	1.596	1.755	39.2029	10.9843	1.33091	5.84e-07	1.35e-05	Chr4:7887440-7888748 FORWARD LENGTH=665
AT5G61650.1	CYCLIN P4%3B2	cyclin-dependent protein serine/threonine kinase activity,cell division,cell cycle,regulation of cyclin-dependent protein serine/threonine kinase activity,regulation of cyclin-dependent protein serine/threonine kinase activity,cyclin-dependent protein serine/threonine kinase activity,regulation of cyclin-dependent protein serine/threonine kinase activity,protein kinase binding,regulation of cell …	6.997	GO:0004693,GO:0051301,GO:0007049,GO:0000079,GO:0000079,GO:0004693,GO:0000079,GO:0019901,GO:0051726,GO:0005634,GO:0004693,GO:0005515	7.869	5.086	6.381	2.505	2.393	1.606	2.217	114.24	39.4199	1.31727	4.33e-10	1.62e-08	Chr5:24778191-24779989 FORWARD LENGTH=1704
AT3G48970.3	Heavy metal transport/detoxification superfamily protein	metal ion binding,metal ion transport,copper ion transport,Golgi apparatus,copper ion binding	11.725	GO:0046872,GO:0030001,GO:0006825,GO:0005794,GO:0005507	8.941	9.065	9.076	2.131	1.374	0.67	3.445	56.0138	11.8423	1.2972	1.16e-05	0.000210068	Chr3:18152270-18153401 REVERSE LENGTH=685
AT3G14210.1	GDSL-like lipase/acylhydrolase superfamily protein	cytosolic ribosome,cytosolic ribosome,defense response to bacterium,chloroplast envelope,membrane,chloroplast envelope,vacuole,chloroplast envelope,defense response to bacterium,chloroplast,nucleus,peroxisome,response to cold,carboxylic ester hydrolase activity,response to cold,chloroplast envelope,glucosinolate catabolic process,extracellular region,glucosinolate catabolic process,glucosinolate …	7.872	GO:0022626,GO:0022626,GO:0042742,GO:0009941,GO:0016020,GO:0009941,GO:0005773,GO:0009941,GO:0042742,GO:0009507,GO:0005634,GO:0005777,GO:0009409,GO:0052689,GO:0009409,GO:0009941,GO:0019762,GO:0005576,GO:0019762,GO:0019762,GO:0005777,GO:0005777,GO:0022626,GO:0005773,GO:0019762,GO:0022626,GO:0005777,GO:0009506,GO:0048046,GO:0009507,GO:0009625	9.044	10.446	9.369	1.632	2.028	3.538	4.332	197.66	60.4419	1.29367	4.71e-07	1.11e-05	Chr3:4729399-4731847 FORWARD LENGTH=1951
AT1G20620.1	catalase 3	hydrogen peroxide catabolic process,plasma membrane,catalase activity,plasmodesma,cytosolic ribosome,chloroplast,cellular response to phosphate starvation,chloroplast stroma,peroxisome,chloroplast envelope,plasma membrane,chloroplast stroma,chloroplast envelope,peroxisome,vacuole,cytosolic ribosome,cytosolic ribosome,cell wall,peroxisome,vacuole,peroxisome,vacuole,cytosolic ribosome,cytosolic rib…	709.11	GO:0042744,GO:0005886,GO:0004096,GO:0009506,GO:0022626,GO:0009507,GO:0016036,GO:0009570,GO:0005777,GO:0009941,GO:0005886,GO:0009570,GO:0009941,GO:0005777,GO:0005773,GO:0022626,GO:0022626,GO:0005618,GO:0005777,GO:0005773,GO:0005777,GO:0005773,GO:0022626,GO:0022626,GO:0005777,GO:0022626,GO:0042744,GO:0005739,GO:0022626,GO:0005777,GO:0005777,GO:0009507,GO:0005515,GO:0046686,GO:0005773,GO:0042542,GO:…	619.024	605.209	651.656	264.681	240.424	258.934	233.667	13167	5347.89	1.29174	2.93e-150	1.12e-146	Chr1:7142972-7146540 FORWARD LENGTH=1996
AT5G10430.1	arabinogalactan protein 4	plasma membrane,anchored component of membrane,anchored component of membrane,plasma membrane,synergid death	66.864	GO:0005886,GO:0031225,GO:0031225,GO:0005886,GO:0010198	71.827	62.41	57.866	22.595	27.824	23.443	25.531	606.442	239.725	1.28677	1.55e-30	2.87e-28	Chr5:3277488-3278461 REVERSE LENGTH=974
AT1G15125.1	S-adenosyl-L-methionine-dependent methyltransferases superfamily protein	S-adenosylmethionine-dependent methyltransferase activity,methylation,nucleus,methyltransferase activity	11.345	GO:0008757,GO:0032259,GO:0005634,GO:0008168	13.426	7.908	8.123	3.565	3.595	3.409	2.873	142.489	49.8805	1.27977	4.66e-09	1.51e-07	Chr1:5204312-5205964 FORWARD LENGTH=1421
AT5G07010.1	sulfotransferase 2A	jasmonic acid metabolic process,cytoplasm,response to jasmonic acid,sulfotransferase activity,hydroxyjasmonate sulfotransferase activity,chloroplast,jasmonic acid metabolic process	1.192	GO:0009694,GO:0005737,GO:0009753,GO:0008146,GO:0080131,GO:0009507,GO:0009694	2.126	1.117	2.292	0.322	0.548	0.227	0.139	34.1313	5.85679	1.27548	2.16e-05	0.000365927	Chr5:2174668-2176446 REVERSE LENGTH=1779
AT4G39140.4	RING/U-box superfamily protein	nucleus,nucleus,nucleus,nucleus,nucleus	0.723	GO:0005634,GO:0005634,GO:0005634,GO:0005634,GO:0005634	0.531	1.137	0.898	0	0	0	0	18.4185	0	1.26965	4.17e-06	8.18e-05	Chr4:18229094-18232202 REVERSE LENGTH=2038
AT5G15150.1	homeobox 3	nucleus,DNA binding,nucleus,nucleus,regulation of transcription, DNA-templated,regulation of transcription, DNA-templated,transcription, DNA-templated,regulation of transcription, DNA-templated,DNA-binding transcription factor activity,DNA binding,regulation of transcription, DNA-templated,DNA binding,regulation of transcription, DNA-templated,sequence-specific DNA binding,regulation of transcrip…	2.662	GO:0005634,GO:0003677,GO:0005634,GO:0005634,GO:0006355,GO:0006355,GO:0006351,GO:0006355,GO:0003700,GO:0003677,GO:0006355,GO:0003677,GO:0006355,GO:0043565,GO:0006355	4.205	3.634	3.951	1.341	1.317	1.37	1.515	63.5152	22.8017	1.26046	2.29e-09	7.66e-08	Chr5:4913699-4915976 REVERSE LENGTH=1564
AT1G30280.3	Chaperone DnaJ-domain superfamily protein	cytoplasm,receptor-mediated endocytosis,clathrin binding,cytoplasm,intracellular membrane-bounded organelle,clathrin coat disassembly,vesicle,clathrin-dependent endocytosis,clathrin coat disassembly	0	GO:0005737,GO:0006898,GO:0030276,GO:0005737,GO:0043231,GO:0072318,GO:0031982,GO:0072583,GO:0072318	0.83	0.7	0.853	0	0	0	0	13.9437	0	1.25595	5.86e-06	0.000111871	Chr1:10662621-10664570 REVERSE LENGTH=1683
AT1G52190.1	Major facilitator superfamily protein	transporter activity,transmembrane transport,membrane,peptide:proton symporter activity,low-affinity nitrate transmembrane transporter activity,plasma membrane,integral component of membrane,integral component of membrane,plasma membrane,oligopeptide transmembrane transporter activity,plasma membrane,oligopeptide transport,peptide transmembrane transporter activity,transporter activity	32.906	GO:0005215,GO:0055085,GO:0016020,GO:0015333,GO:0080054,GO:0005886,GO:0016021,GO:0016021,GO:0005886,GO:0035673,GO:0005886,GO:0006857,GO:1904680,GO:0005215	41.759	40.554	47.186	17.503	16.675	17.855	18.188	1093.18	452.993	1.2542	2.34e-69	2.23e-66	Chr1:19434480-19439031 FORWARD LENGTH=2373
AT4G37770.1	1-amino-cyclopropane-1-carboxylate synthase 8	ethylene biosynthetic process,1-aminocyclopropane-1-carboxylate biosynthetic process,protein binding,identical protein binding,fruit ripening,protein binding,1-aminocyclopropane-1-carboxylate synthase activity,ethylene biosynthetic process,cytoplasm,pyridoxal phosphate binding,protein binding,ethylene biosynthetic process,1-aminocyclopropane-1-carboxylate biosynthetic process,1-aminocyclopropane-…	2.637	GO:0009693,GO:0042218,GO:0005515,GO:0042802,GO:0009835,GO:0005515,GO:0016847,GO:0009693,GO:0005737,GO:0030170,GO:0005515,GO:0009693,GO:0042218,GO:0016847,GO:0009693	4.382	3.614	3.539	1.164	1.461	0.907	1.681	71.7854	24.8011	1.23915	1e-07	2.66e-06	Chr4:17752079-17754157 FORWARD LENGTH=1785
AT4G34790.1	SAUR-like auxin-responsive protein family	response to auxin,molecular_function,mitochondrion,response to auxin	6.236	GO:0009733,GO:0003674,GO:0005739,GO:0009733	4.223	6.03	7.701	1.788	1.365	2.286	1.182	44.2926	12.4629	1.23181	1.26e-05	0.00022606	Chr4:16594362-16595153 FORWARD LENGTH=792
AT4G28040.2	nodulin MtN21 /EamA-like transporter family protein	plasma membrane,chloroplast,membrane,chloroplast,chloroplast,chloroplast,chloroplast	7.58	GO:0005886,GO:0009507,GO:0016020,GO:0009507,GO:0009507,GO:0009507,GO:0009507	5.109	10.902	7.857	2.661	2.874	2.7	2.383	118.925	40.2717	1.23047	5.09e-07	1.19e-05	Chr4:13940601-13942436 FORWARD LENGTH=1453
AT5G61660.1	glycine-rich protein	biological_process,molecular_function	10.09	GO:0008150,GO:0003674	9.976	7.654	12.019	3.305	3.873	3.873	3.806	129.062	49.5168	1.22988	1.07e-10	4.3e-09	Chr5:24778653-24779945 REVERSE LENGTH=1293
AT1G07770.1	ribosomal protein S15A	cytosolic small ribosomal subunit,vacuolar membrane,plasma membrane,translation,vacuolar membrane,membrane,cytosolic ribosome,cytosolic ribosome,cell wall,cytosolic small ribosomal subunit,cytosolic ribosome,cytosolic ribosome,cytosol,cytosolic ribosome,cytosolic ribosome,cytosolic ribosome,plasma membrane,cytosolic ribosome,cytosolic small ribosomal subunit,cytosolic ribosome,cytosolic ribosome,…	52.756	GO:0022627,GO:0005774,GO:0005886,GO:0006412,GO:0005774,GO:0016020,GO:0022626,GO:0022626,GO:0005618,GO:0022627,GO:0022626,GO:0022626,GO:0005829,GO:0022626,GO:0022626,GO:0022626,GO:0005886,GO:0022626,GO:0022627,GO:0022626,GO:0022626,GO:0005774,GO:0022627,GO:0022626,GO:0005774,GO:0009506,GO:0005774,GO:0022626,GO:0022626,GO:0016020,GO:0003735,GO:0022626,GO:0009507,GO:0022626,GO:0005774,GO:0022626,GO:…	30.497	41.082	33.123	13.782	12.668	16.387	12.978	600.36	243.942	1.22322	2.34e-18	1.92e-16	Chr1:2407411-2409791 REVERSE LENGTH=1653
AT2G27402.2	plastid transcriptionally active protein	molecular_function,cellular_component,biological_process,molecular_function	190.539	GO:0003674,GO:0005575,GO:0008150,GO:0003674	167.886	198.63	184.27	80.155	75.169	82.902	64.234	1800.79	754.026	1.21887	2.58e-32	5.32e-30	Chr2:11723398-11724400 FORWARD LENGTH=1003
AT1G12080.2	Vacuolar calcium-binding protein-like protein	biological_process,molecular_function,cellular_component	66.483	GO:0008150,GO:0003674,GO:0005575	114.845	82.56	127.55	23.053	40.319	35.465	54.378	860.632	311.143	1.21096	1.15e-07	3.01e-06	Chr1:4084162-4085185 FORWARD LENGTH=841
AT5G35525.1	PLAC8 family protein	molecular_function,biological_process,plasma membrane	6.642	GO:0003674,GO:0008150,GO:0005886	8.093	8.608	8.049	2.692	3.325	1.892	3.39	55.3279	19.2867	1.20901	4.1e-07	9.74e-06	Chr5:13707035-13708040 FORWARD LENGTH=730
AT3G21950.1	S-adenosyl-L-methionine-dependent methyltransferases superfamily protein	response to cadmium ion,nucleus	3.422	GO:0046686,GO:0005634	4.289	4	5.739	1.621	2.114	1.626	1.358	76.1152	27.7955	1.20878	1.11e-07	2.91e-06	Chr3:7734219-7736493 FORWARD LENGTH=1576
AT2G32990.1	glycosyl hydrolase 9B8	extracellular region,extracellular region,cell wall organization,cellulose catabolic process,hydrolase activity, hydrolyzing O-glycosyl compounds,cell wall organization,cellulase activity,cellulose catabolic process	3.334	GO:0005576,GO:0005576,GO:0071555,GO:0030245,GO:0004553,GO:0071555,GO:0008810,GO:0030245	4.494	2.995	5.455	1.403	1.845	1.429	0.776	92.3294	29.7393	1.20783	5.43e-06	0.000104551	Chr2:14003128-14006065 FORWARD LENGTH=2032
AT2G05520.6	glycine-rich protein 3	regulation of cell size,response to ethylene,extracellular region,extracellular region,unidimensional cell growth,extracellular region,response to desiccation,protein binding,unidimensional cell growth,extracellular region,extracellular region,extracellular region,root development,response to abscisic acid,response to aluminum ion,extracellular region,response to salicylic acid,response to desicc…	31.828	GO:0008361,GO:0009723,GO:0005576,GO:0005576,GO:0009826,GO:0005576,GO:0009269,GO:0005515,GO:0009826,GO:0005576,GO:0005576,GO:0005576,GO:0048364,GO:0009737,GO:0010044,GO:0005576,GO:0009751,GO:0009269	132.988	162.248	101.559	39.932	52.621	56.434	56.456	758.863	299.528	1.20653	1.52e-11	6.73e-10	Chr2:2026162-2027117 FORWARD LENGTH=644
AT4G21960.1	Peroxidase superfamily protein	metal ion binding,peroxidase activity,plant-type cell wall,plasmodesma,hydrogen peroxide catabolic process,rhythmic process,response to oxidative stress,oxidation-reduction process,extracellular region,peroxidase activity,heme binding,hydrogen peroxide catabolic process	455.497	GO:0046872,GO:0004601,GO:0009505,GO:0009506,GO:0042744,GO:0048511,GO:0006979,GO:0055114,GO:0005576,GO:0004601,GO:0020037,GO:0042744	547.057	512.213	551.233	224.178	227.545	229.244	232.05	10286.8	4455.48	1.20397	0	0	Chr4:11646109-11648644 REVERSE LENGTH=1829
AT1G20190.2	expansin 11	plant-type cell wall loosening,extracellular region,unidimensional cell growth,membrane,unidimensional cell growth,plant-type cell wall modification involved in multidimensional cell growth,plant-type cell wall organization,plant-type cell wall loosening,cell wall,unidimensional cell growth,cell wall,plant-type cell wall loosening,membrane,plant-type cell wall loosening,extracellular region,unidi…	30.472	GO:0009828,GO:0005576,GO:0009826,GO:0016020,GO:0009826,GO:0009831,GO:0009664,GO:0009828,GO:0005618,GO:0009826,GO:0005618,GO:0009828,GO:0016020,GO:0009828,GO:0005576,GO:0009826,GO:0005576,GO:0009664,GO:0009831	26.031	28.769	20.911	12.607	8.573	8.662	9.763	242.776	96.7577	1.20291	6.18e-12	2.89e-10	Chr1:6998432-6999523 REVERSE LENGTH=986
AT1G72230.1	Cupredoxin superfamily protein	electron transfer activity,copper ion binding,anchored component of membrane,plasma membrane,anchored component of plasma membrane,anchored component of plasma membrane,anchored component of membrane	13.525	GO:0009055,GO:0005507,GO:0031225,GO:0005886,GO:0046658,GO:0046658,GO:0031225	10.358	7.38	12.34	4.48	3.191	4.139	2.919	104.729	39.2206	1.19281	1.07e-07	2.82e-06	Chr1:27188036-27189358 FORWARD LENGTH=1062
AT1G67265.1	ROTUNDIFOLIA like 21	shoot system development,shoot system development	3.942	GO:0048367,GO:0048367	5.771	4.68	4.896	2.183	1.173	1.222	1.441	30.94	9.26478	1.19254	1.91e-05	0.000329866	Chr1:25175558-25176230 REVERSE LENGTH=673
AT1G27670.1	transmembrane protein	molecular_function,integral component of membrane,biological_process	1.432	GO:0003674,GO:0016021,GO:0008150	2.778	3.472	3.172	1.372	0.75	0.69	1.071	38.4508	12.078	1.19237	1.08e-05	0.000196123	Chr1:9627533-9628749 REVERSE LENGTH=1217
AT4G11210.1	Disease resistance-responsive (dirigent-like protein) family protein	lignan biosynthetic process,lignan biosynthetic process,extracellular region,defense response,apoplast	1.584	GO:0009807,GO:0009807,GO:0005576,GO:0006952,GO:0048046	2.051	1.482	1.696	0.301	0.25	0.128	0.111	14.0505	1.61746	1.19045	5.88e-05	0.00089285	Chr4:6832650-6833498 FORWARD LENGTH=849
AT4G21215.1	transmembrane protein	nucleus,nucleus	7.555	GO:0005634,GO:0005634	9.286	7.461	8.113	3.201	2.951	2.601	4.064	108.797	42.6896	1.188	5.39e-10	1.98e-08	Chr4:11310385-11313709 REVERSE LENGTH=1299
AT4G31890.1	ARM repeat superfamily protein	NA	0	NA	0.531	0.802	0.578	0	0	0	0.055	17.2721	0.44632	1.18333	2.17e-05	0.000367017	Chr4:15425933-15429225 REVERSE LENGTH=2518
AT5G23020.1	2-isopropylmalate synthase 2	glucosinolate biosynthetic process,2-isopropylmalate synthase activity,glucosinolate biosynthetic process,leucine biosynthetic process,leucine biosynthetic process,2-(2'-methylthio)ethylmalate synthase activity,2-isopropylmalate synthase activity,mitochondrion,chloroplast,leucine biosynthetic process,glucosinolate biosynthetic process,glucosinolate biosynthetic process,glucosinolate biosynthetic …	1.749	GO:0019761,GO:0003852,GO:0019761,GO:0009098,GO:0009098,GO:0010177,GO:0003852,GO:0005739,GO:0009507,GO:0009098,GO:0019761,GO:0019761,GO:0019761,GO:0009507,GO:0019761,GO:0009098	4.27	1.076	3.053	0.561	0.634	0.66	0.637	53.3772	12.1936	1.18192	7.46e-05	0.00110193	Chr5:7718118-7721866 FORWARD LENGTH=1829
AT4G13770.1	cytochrome P450%2C family 83%2C subfamily A%2C polypeptide 1	glucosinolate biosynthetic process,glucosinolate biosynthetic process,oxidoreductase activity, acting on paired donors, with incorporation or reduction of molecular oxygen, NAD(P)H as one donor, and incorporation of one atom of oxygen,response to UV,oxidation-reduction process,integral component of membrane,endoplasmic reticulum membrane,response to insect,oxidoreductase activity, acting on paire…	46.038	GO:0019761,GO:0019761,GO:0016709,GO:0009411,GO:0055114,GO:0016021,GO:0005789,GO:0009625,GO:0016709,GO:0016020,GO:0005789,GO:0005789,GO:0019825,GO:0005789	67.128	48.32	78.906	26.701	26.604	30.183	16.737	1297.39	511.957	1.17974	2.08e-09	7.03e-08	Chr4:7990429-7992429 REVERSE LENGTH=1909
AT1G72140.1	Major facilitator superfamily protein	peptide transmembrane transporter activity,vacuolar membrane,transporter activity,integral component of membrane,transmembrane transport,low-affinity nitrate transmembrane transporter activity,oligopeptide transmembrane transporter activity,plasma membrane,integral component of membrane,response to nematode,transporter activity,peptide:proton symporter activity,oligopeptide transport,vacuolar mem…	6.604	GO:1904680,GO:0005774,GO:0005215,GO:0016021,GO:0055085,GO:0080054,GO:0035673,GO:0005886,GO:0016021,GO:0009624,GO:0005215,GO:0015333,GO:0006857,GO:0005774,GO:0009705,GO:0009705,GO:0005774,GO:0016020,GO:0009705	4.997	6.456	7.096	2.016	2.653	2.404	2.586	125.179	49.8215	1.17832	3.63e-10	1.37e-08	Chr1:27141765-27144490 FORWARD LENGTH=1924
AT4G38825.1	SAUR-like auxin-responsive protein family	molecular_function,response to auxin,mitochondrion	32.906	GO:0003674,GO:0009733,GO:0005739	25.816	32.515	33.957	14.728	6.468	13.5	9.357	120.561	43.8522	1.17317	1.07e-06	2.35e-05	Chr4:18121526-18122010 FORWARD LENGTH=485
AT3G12710.1	DNA glycosylase superfamily protein	base-excision repair,DNA repair,DNA repair,DNA-3-methyladenine glycosylase activity,DNA-3-methyladenine glycosylase activity,DNA-3-methyladenine glycosylase activity,DNA repair,base-excision repair,base-excision repair,DNA-3-methyladenine glycosylase activity	17.657	GO:0006284,GO:0006281,GO:0006281,GO:0008725,GO:0008725,GO:0008725,GO:0006281,GO:0006284,GO:0006284,GO:0008725	20.092	25.419	25.101	10.799	9.938	8.563	10.041	345.966	147.1	1.1728	1.83e-19	1.65e-17	Chr3:4040324-4042075 REVERSE LENGTH=1434
AT3G16770.1	ethylene-responsive element binding protein	nucleus,cell death,response to jasmonic acid,DNA-binding transcription factor activity,protein binding,nucleus,positive regulation of transcription, DNA-templated,regulation of transcription, DNA-templated,protein binding,DNA binding,regulation of transcription, DNA-templated,DNA-binding transcription factor activity,heat acclimation,ethylene-activated signaling pathway,cytoplasm,heat acclimation…	91.581	GO:0005634,GO:0008219,GO:0009753,GO:0003700,GO:0005515,GO:0005634,GO:0045893,GO:0006355,GO:0005515,GO:0003677,GO:0006355,GO:0003700,GO:0010286,GO:0009873,GO:0005737,GO:0010286,GO:0009873,GO:0009723,GO:0005634,GO:0043565,GO:0009723,GO:0003677,GO:0051707,GO:0045893,GO:0045893,GO:0005634,GO:0003700,GO:0006355,GO:0003677,GO:0006351,GO:0005886,GO:0003700,GO:0005515,GO:0009735,GO:0003700,GO:0005634,GO:…	65.553	102.883	63.743	34.236	27.411	29.877	33.235	1027.77	420.226	1.16634	3.84e-11	1.61e-09	Chr3:5705541-5707084 FORWARD LENGTH=1306
AT1G70890.1	MLP-like protein 43	molecular_function,chloroplast,defense response,response to biotic stimulus,chloroplast,chloroplast	211.822	GO:0003674,GO:0009507,GO:0006952,GO:0009607,GO:0009507,GO:0009507	200.974	203.472	235.315	79.957	92.152	90.923	101.976	2156.61	940.498	1.16491	3.84e-34	8.46e-32	Chr1:26725521-26726652 REVERSE LENGTH=1031
AT3G54780.1	Zinc finger (C3HC4-type RING finger) family protein	zinc ion binding,plasma membrane,plasma membrane,ubiquitin-protein transferase activity,extracellular region,ubiquitin-protein transferase activity	0	GO:0008270,GO:0005886,GO:0005886,GO:0004842,GO:0005576,GO:0004842	0.42	0.609	0.788	0	0	0	0	14.1657	0	1.16392	1.79e-05	0.000311983	Chr3:20278954-20281551 FORWARD LENGTH=2181
AT5G62280.1	DUF1442 family protein (DUF1442)	molecular_function,cellular_component,biological_process	24.603	GO:0003674,GO:0005575,GO:0008150	45.386	41.143	43.271	19.051	19.386	14.909	20.755	567.608	247.572	1.15311	1.11e-25	1.51e-23	Chr5:25016860-25018265 FORWARD LENGTH=1296
AT2G32300.1	uclacyanin 1	anchored component of plasma membrane,anchored component of plasma membrane,metal ion binding,copper ion binding,anchored component of membrane,anchored component of membrane,electron transfer activity,plasma membrane	12.067	GO:0046658,GO:0046658,GO:0046872,GO:0005507,GO:0031225,GO:0031225,GO:0009055,GO:0005886	14.032	10.375	13.156	5.488	5.613	5.548	4.073	128.574	54.2727	1.13439	1.82e-10	7.13e-09	Chr2:13722427-13723641 FORWARD LENGTH=1046
AT3G22231.1	pathogen and circadian controlled 1	regulation of photoperiodism, flowering,circadian rhythm,lipid metabolic process,response to bacterium,membrane,plasma membrane,positive regulation of phosphatidylinositol biosynthetic process,salicylic acid mediated signaling pathway,regulation of lipid biosynthetic process,circadian rhythm,positive regulation of defense response to oomycetes,regulation of defense response to fungus,integral com…	1.724	GO:2000028,GO:0007623,GO:0006629,GO:0009617,GO:0016020,GO:0005886,GO:0010513,GO:0009863,GO:0046890,GO:0007623,GO:1902290,GO:1900150,GO:0016021,GO:1902290,GO:0005886,GO:0009738,GO:0009737,GO:0005634,GO:0055088,GO:0071494,GO:2000028,GO:0010513,GO:0071494,GO:1902290,GO:0009863,GO:1902290,GO:1900150,GO:0009738,GO:0003674,GO:0005886,GO:0006952,GO:0009620,GO:0009617	2.713	1.726	3.795	0.52	0.606	0.631	0.194	19.4731	3.46943	1.12866	0.000165604	0.0022043	Chr3:7845823-7846833 REVERSE LENGTH=773
AT5G14920.2	Gibberellin-regulated family protein	response to gibberellin,response to abscisic acid,protein binding,extracellular region,regulation of reactive oxygen species metabolic process,response to salt stress,plasma membrane,gibberellic acid mediated signaling pathway,gibberellic acid mediated signaling pathway,regulation of reactive oxygen species metabolic process,response to salt stress,response to gibberellin	131.851	GO:0009739,GO:0009737,GO:0005515,GO:0005576,GO:2000377,GO:0009651,GO:0005886,GO:0009740,GO:0009740,GO:2000377,GO:0009651,GO:0009739	135.45	159.822	150.02	64.554	64.193	54.749	75.244	2387.5	1058.84	1.12799	4.3e-23	5.01e-21	Chr5:4826177-4827980 FORWARD LENGTH=1556
AT1G78370.1	glutathione S-transferase TAU 20	nucleus,response to cytokinin,glutathione transferase activity,toxin catabolic process,cytoplasm,glutathione transferase activity,enzyme binding,regulation of response to red or far red light,cytoplasm,chloroplast,apoplast,cytoplasm,cytosol,glutathione metabolic process,cytoplasm,glutathione metabolic process,glutathione transferase activity,toxin catabolic process	259.241	GO:0005634,GO:0009735,GO:0004364,GO:0009407,GO:0005737,GO:0004364,GO:0019899,GO:2000030,GO:0005737,GO:0009507,GO:0048046,GO:0005737,GO:0005829,GO:0006749,GO:0005737,GO:0006749,GO:0004364,GO:0009407	335.342	226.901	361.802	130.885	144.485	141.031	94.596	3512.94	1487.01	1.12731	8.37e-11	3.41e-09	Chr1:29484120-29485389 REVERSE LENGTH=1147
AT4G32280.1	indole-3-acetic acid inducible 29	response to auxin,protein binding,protein binding,auxin-activated signaling pathway,regulation of transcription, DNA-templated,nucleus,protein binding,response to cyclopentenone,nucleus,regulation of transcription, DNA-templated,auxin-activated signaling pathway,DNA-binding transcription factor activity,response to red light,regulation of transcription, DNA-templated,response to far red light,tra…	7.453	GO:0009733,GO:0005515,GO:0005515,GO:0009734,GO:0006355,GO:0005634,GO:0005515,GO:0010583,GO:0005634,GO:0006355,GO:0009734,GO:0003700,GO:0010114,GO:0006355,GO:0010218,GO:0006351	11.943	13.42	11.45	5.093	2.73	6.08	5.182	144.185	57.094	1.12473	2.74e-07	6.74e-06	Chr4:15583332-15584898 FORWARD LENGTH=1173
AT4G35770.1	Rhodanese/Cell cycle control phosphatase superfamily protein	molecular_function,chloroplast,aging,chloroplast,thylakoid,chloroplast,response to light stimulus,molecular_function,aging,chloroplast,aging,response to wounding,response to jasmonic acid,response to sucrose,response to oxidative stress	29.788	GO:0003674,GO:0009507,GO:0007568,GO:0009507,GO:0009579,GO:0009507,GO:0009416,GO:0003674,GO:0007568,GO:0009507,GO:0007568,GO:0009611,GO:0009753,GO:0009744,GO:0006979	18.572	60.857	22.607	8.772	10.332	7.174	13.948	335.404	100.039	1.1222	9.77e-05	0.00139213	Chr4:16944878-16946241 FORWARD LENGTH=1002
AT5G10435.1	transmembrane protein	NA	150.966	NA	137.715	134.109	124.258	53.225	61.406	42.944	68.002	396.67	172.583	1.11637	6.61e-14	3.83e-12	Chr5:3277589-3278173 FORWARD LENGTH=405
AT1G25230.2	Calcineurin-like metallo-phosphoesterase superfamily protein	extracellular region,ferrous iron binding,protein serine/threonine phosphatase activity,integral component of membrane,ferric iron binding,acid phosphatase activity,metal ion binding,extracellular region,acid phosphatase activity,acid phosphatase activity,protein serine/threonine phosphatase activity	3.194	GO:0005576,GO:0008198,GO:0004722,GO:0016021,GO:0008199,GO:0003993,GO:0046872,GO:0005576,GO:0003993,GO:0003993,GO:0004722	3.645	5.431	4.052	1.31	2.047	1.872	1.035	67.8187	24.4765	1.10747	1.84e-05	0.000319477	Chr1:8840203-8842445 REVERSE LENGTH=1506
AT2G01320.1	ABC-2 type transporter family protein	chloroplast envelope,chloroplast,ATPase activity, coupled to transmembrane movement of substances,ATPase activity, coupled to transmembrane movement of substances,chloroplast,ATPase activity, coupled to transmembrane movement of substances,plasma membrane,chloroplast envelope,ATPase activity,transmembrane transport,chloroplast,ATPase activity, coupled to transmembrane movement of substances,chlor…	5.577	GO:0009941,GO:0009507,GO:0042626,GO:0042626,GO:0009507,GO:0042626,GO:0005886,GO:0009941,GO:0016887,GO:0055085,GO:0009507,GO:0042626,GO:0009507,GO:0009941,GO:0005524,GO:0009941,GO:0005524	0.28	0.873	1.045	0	0	0	0	21.8858	0	1.10455	2.99e-05	0.000490141	Chr2:154222-158204 REVERSE LENGTH=2766
AT4G27490.3	3'-5'-exoribonuclease family protein	nucleolus,RNA binding,nucleus,RNA binding,cytoplasmic exosome (RNase complex),polyadenylation-dependent snoRNA 3'-end processing,nuclear-transcribed mRNA catabolic process, exonucleolytic, 3'-5',3'-5'-exoribonuclease activity,nuclear exosome (RNase complex),U4 snRNA 3'-end processing,3'-5' exonuclease activity,RNA processing,U4 snRNA 3'-end processing,rRNA catabolic process,seedling development,c…	2.51	GO:0005730,GO:0003723,GO:0005634,GO:0003723,GO:0000177,GO:0071051,GO:0034427,GO:0000175,GO:0000176,GO:0034475,GO:0008408,GO:0006396,GO:0034475,GO:0016075,GO:0090351,GO:0005737,GO:0000175,GO:0016075,GO:0009845,GO:0005730,GO:0071028,GO:0005737,GO:0034427,GO:0071051,GO:0071028,GO:0006396,GO:0000177,GO:0000176	0.755	2.446	2.924	0	0	0	0	23.3772	0	1.10402	2.94e-05	0.000482958	Chr4:13739748-13741898 FORWARD LENGTH=1148
AT3G59900.1	auxin-regulated gene involved in organ size	membrane,multicellular organism development,positive regulation of organ growth,integral component of membrane,molecular_function,response to auxin,cytoplasm,intracellular,regulation of developmental growth,regulation of cell proliferation,nucleus,cellular response to ethylene stimulus,mitochondrion,endoplasmic reticulum	10.825	GO:0016020,GO:0007275,GO:0046622,GO:0016021,GO:0003674,GO:0009733,GO:0005737,GO:0005622,GO:0048638,GO:0042127,GO:0005634,GO:0071369,GO:0005739,GO:0005783	10.657	11.004	12.285	5.373	3.989	4.72	5.2	106.358	46.1236	1.10202	9.45e-11	3.83e-09	Chr3:22129505-22130472 FORWARD LENGTH=968
AT1G05260.1	Peroxidase superfamily protein	response to oxidative stress,heme binding,peroxidase activity,hydrogen peroxide catabolic process,hyperosmotic salinity response,endoplasmic reticulum,response to cold,oxidation-reduction process,hydrogen peroxide catabolic process,peroxidase activity,plasmodesma,hyperosmotic salinity response,response to desiccation,response to desiccation,extracellular region,metal ion binding,response to cold,…	9.177	GO:0006979,GO:0020037,GO:0004601,GO:0042744,GO:0042538,GO:0005783,GO:0009409,GO:0055114,GO:0042744,GO:0004601,GO:0009506,GO:0042538,GO:0009269,GO:0009269,GO:0005576,GO:0046872,GO:0009409,GO:0004601,GO:0009505	12.214	8.517	11.478	3.607	5.046	4.011	5.108	135.546	57.2924	1.10161	5.31e-09	1.7e-07	Chr1:1529767-1531484 FORWARD LENGTH=1254
AT3G48030.1	hypoxia-responsive family protein / zinc finger (C3HC4-type RING finger) family protein	integral component of membrane,protein ubiquitination,integral component of membrane,protein ubiquitination,response to hypoxia,protein ubiquitination,ubiquitin protein ligase binding,protein ubiquitination,protein ubiquitination,metal ion binding,mitochondrion,response to hypoxia,protein ubiquitination,nucleus	0.482	GO:0016021,GO:0016567,GO:0016021,GO:0016567,GO:0001666,GO:0016567,GO:0031625,GO:0016567,GO:0016567,GO:0046872,GO:0005739,GO:0001666,GO:0016567,GO:0005634	1.688	1.117	2.759	0	0	0	0.139	19.1157	0.44632	1.09929	5.25e-05	0.000806607	Chr3:17725410-17727954 REVERSE LENGTH=1050
AT1G71890.1	Major facilitator superfamily protein	membrane,seed development,sucrose transport,sucrose metabolic process,plasma membrane,seed development,biotin transmembrane transporter activity,sucrose:proton symporter activity,carbohydrate transmembrane transporter activity,plasma membrane,plasma membrane,integral component of plasma membrane,sucrose transmembrane transporter activity,symporter activity,carbohydrate:proton symporter activity,s…	3.498	GO:0016020,GO:0048316,GO:0015770,GO:0005985,GO:0005886,GO:0048316,GO:0015225,GO:0008506,GO:0015144,GO:0005886,GO:0005886,GO:0005887,GO:0008515,GO:0015293,GO:0005351,GO:0005985,GO:0009506,GO:0005887	2.965	2.67	3.539	1.102	1.038	1.242	1.432	59.7066	23.9723	1.09523	1.01e-06	2.24e-05	Chr1:27058381-27060786 FORWARD LENGTH=1863
AT5G03150.1	C2H2-like zinc finger protein	zinc ion binding,transcription, DNA-templated,regulation of transcription, DNA-templated,asymmetric cell division,protein binding,protein binding,protein binding,protein binding,DNA-binding transcription factor activity,protein binding,DNA-binding transcription factor activity,nucleus,regulation of meristem growth,protein homodimerization activity,regulation of cell division,regulation of epiderm…	12.067	GO:0008270,GO:0006351,GO:0006355,GO:0008356,GO:0005515,GO:0005515,GO:0005515,GO:0005515,GO:0003700,GO:0005515,GO:0003700,GO:0005634,GO:0010075,GO:0042803,GO:0051302,GO:0045604,GO:0005515,GO:0006355,GO:0005634,GO:0003700,GO:0045604,GO:0048364,GO:0048364,GO:0006355,GO:0003676,GO:0005634	13.976	12.76	14.329	6.901	6.315	5.548	6.013	333.821	153.798	1.09393	9.35e-29	1.55e-26	Chr5:745421-749028 FORWARD LENGTH=2290
AT1G73120.1	F-box/RNI superfamily protein	response to oxidative stress,molecular_function	24.439	GO:0006979,GO:0003674	20.67	23.439	22.864	9.895	8.823	11.214	9.255	141.075	63.0031	1.0873	2.48e-13	1.35e-11	Chr1:27497176-27498062 REVERSE LENGTH=696
AT3G05890.1	Low temperature and salt responsive protein family	response to cold,response to cold,integral component of membrane	29.09	GO:0009409,GO:0009409,GO:0016021	30.403	29.073	35.662	16.921	14.993	9.282	13.338	263.428	115.364	1.07696	2.08e-09	7.04e-08	Chr3:1757440-1758807 REVERSE LENGTH=872
AT1G29395.1	COLD REGULATED 314 INNER MEMBRANE 1	chloroplast,chloroplast thylakoid membrane,chloroplast thylakoid membrane,cellular response to water deprivation,chloroplast thylakoid membrane,chloroplast,chloroplast thylakoid membrane,cold acclimation,integral component of chloroplast inner membrane,chloroplast thylakoid membrane,integral component of chloroplast inner membrane,cold acclimation,integral component of chloroplast inner membrane,…	25.288	GO:0009507,GO:0009535,GO:0009535,GO:0042631,GO:0009535,GO:0009507,GO:0009535,GO:0009631,GO:0031357,GO:0009535,GO:0031357,GO:0009631,GO:0031357,GO:0042631,GO:0009535,GO:0009535,GO:0009535,GO:0009631,GO:0042631,GO:0009941,GO:0031357,GO:0003674,GO:0009535,GO:0009941,GO:0031357,GO:0009737,GO:0009941,GO:0070417,GO:0070417,GO:0070417,GO:0009941,GO:0009535,GO:0009631	29.583	21.44	27.274	10.809	12.254	9.194	13.44	260.702	116.449	1.07009	3.32e-11	1.4e-09	Chr1:10288129-10289666 REVERSE LENGTH=1021
AT3G50440.1	methylesterase	methyl salicylate esterase activity,cytoplasm,methyl jasmonate esterase activity,methyl jasmonate esterase activity,salicylic acid metabolic process,jasmonic acid metabolic process,hydrolase activity, acting on ester bonds,jasmonic acid metabolic process,methyl indole-3-acetate esterase activity,salicylic acid metabolic process,hydrolase activity	21.992	GO:0080031,GO:0005737,GO:0080032,GO:0080032,GO:0009696,GO:0009694,GO:0016788,GO:0009694,GO:0080030,GO:0009696,GO:0016787	30.236	29.114	36.964	14.301	13.484	15.018	15.306	250.643	115.602	1.06821	2.98e-17	2.28e-15	Chr3:18717392-18718396 REVERSE LENGTH=828
AT5G52910.2	timeless family protein	regulation of circadian rhythm,nucleus,nucleus	1.242	GO:0042752,GO:0005634,GO:0005634	0.41	1.279	0.284	0	0	0	0	28.2763	0	1.06115	4.63e-05	0.000723468	Chr5:21457534-21463327 REVERSE LENGTH=3900
AT5G14780.1	formate dehydrogenase	phosphoglycerate dehydrogenase activity,mitochondrion,response to cadmium ion,formate catabolic process,response to wounding,formate catabolic process,formate dehydrogenase (NAD+) activity,oxidation-reduction process,mitochondrion,thylakoid,chloroplast,chloroplast,mitochondrion,mitochondrion	57.991	GO:0004617,GO:0005739,GO:0046686,GO:0042183,GO:0009611,GO:0042183,GO:0008863,GO:0055114,GO:0005739,GO:0009579,GO:0009507,GO:0009507,GO:0005739,GO:0005739	45.507	75.657	46.26	24.425	18.761	23.058	28.986	1055.52	456.879	1.05541	1.16e-07	3.04e-06	Chr5:4776733-4779526 FORWARD LENGTH=1801
AT5G23010.1	methylthioalkylmalate synthase 1	2-isopropylmalate synthase activity,glucosinolate biosynthetic process,carboxylic acid metabolic process,chloroplast,2-(2'-methylthio)ethylmalate synthase activity,leucine biosynthetic process,chloroplast,carboxylic acid metabolic process,glucosinolate biosynthetic process,glucosinolate biosynthetic process,response to water deprivation,chloroplast,glucosinolate biosynthetic process,glucosinolate…	45.112	GO:0003852,GO:0019761,GO:0019752,GO:0009507,GO:0010177,GO:0009098,GO:0009507,GO:0019752,GO:0019761,GO:0019761,GO:0009414,GO:0009507,GO:0019761,GO:0019761,GO:0019761,GO:0009507,GO:0046912,GO:0009625,GO:0019761,GO:0009098,GO:0009414,GO:0019761	67.837	47.833	77.962	29.507	31.332	31.08	18.086	1161.1	505.085	1.05318	1.15e-07	3.01e-06	Chr5:7703092-7706896 FORWARD LENGTH=1729
AT5G11200.3	DEAD/DEAH box RNA helicase family protein	ATPase activity,ATP-dependent RNA helicase activity,nucleus,protein binding,helicase activity,cell wall,RNA binding,protein binding,nucleus,double-stranded RNA binding,ATP-dependent RNA helicase activity,plasmodesma,ATP binding,single-stranded DNA binding,ATP-dependent helicase activity,ATP binding,cytoplasm,double-stranded DNA binding,nucleus	1.204	GO:0016887,GO:0004004,GO:0005634,GO:0005515,GO:0004386,GO:0005618,GO:0003723,GO:0005515,GO:0005634,GO:0003725,GO:0004004,GO:0009506,GO:0005524,GO:0003697,GO:0008026,GO:0005524,GO:0005737,GO:0003690,GO:0005634	3.049	4.883	4.758	0.759	1.086	2.424	0.951	81.3309	25.6033	1.05132	0.000288959	0.00359318	Chr5:3567175-3571015 FORWARD LENGTH=1833
AT1G62440.1	leucine-rich repeat/extensin 2	cell wall,nucleus,extracellular region,multicellular organism development,plant-type cell wall,cell morphogenesis involved in differentiation,cell wall organization,cell wall organization,cell morphogenesis involved in differentiation,structural constituent of cell wall	0.57	GO:0005618,GO:0005634,GO:0005576,GO:0007275,GO:0009505,GO:0000904,GO:0071555,GO:0071555,GO:0000904,GO:0005199	0.876	1.421	1.082	0.478	0.279	0.374	0.176	28.5211	8.38348	1.05051	0.000367918	0.00441435	Chr1:23112933-23115293 FORWARD LENGTH=2361
AT2G43050.1	Plant invertase/pectin methylesterase inhibitor superfamily	pectinesterase inhibitor activity,pectinesterase activity,extracellular region,cell wall modification,pectin catabolic process,plant-type cell wall,pectinesterase activity,cell wall modification,extracellular region,pectin catabolic process,cell wall	2.307	GO:0046910,GO:0030599,GO:0005576,GO:0042545,GO:0045490,GO:0009505,GO:0030599,GO:0042545,GO:0005576,GO:0045490,GO:0005618	2.266	3.259	2.714	1.33	0.49	0.611	1.182	56.9761	19.0416	1.05008	0.000212513	0.00274239	Chr2:17902370-17904443 FORWARD LENGTH=1964
AT3G27250.1	hypothetical protein	biological_process,nucleus,molecular_function	0	GO:0008150,GO:0005634,GO:0003674	0.438	0.802	0.761	0	0	0	0	12.6746	0	1.04988	7.05e-05	0.00104649	Chr3:10061009-10062821 FORWARD LENGTH=1813
AT5G59070.1	UDP-Glycosyltransferase superfamily protein	biosynthetic process,endosome,Golgi apparatus,trans-Golgi network,plasma membrane,trans-Golgi network,endosome,transferase activity, transferring glycosyl groups,trans-Golgi network	3.055	GO:0009058,GO:0005768,GO:0005794,GO:0005802,GO:0005886,GO:0005802,GO:0005768,GO:0016757,GO:0005802	2.266	3.766	2.457	1.06	0.836	1.104	1.201	51.7631	19.4305	1.04791	5.68e-05	0.000864959	Chr5:23845073-23847393 FORWARD LENGTH=1746
AT5G15730.1	Protein kinase superfamily protein	transmembrane receptor protein serine/threonine kinase activity,phosphorylation,transmembrane receptor protein serine/threonine kinase activity,plasma membrane,phosphorylation,ATP binding,protein phosphorylation,plasma membrane,transmembrane receptor protein serine/threonine kinase activity,protein phosphorylation,plasma membrane,protein serine/threonine kinase activity,ATP binding,protein phosph…	5.324	GO:0004675,GO:0016310,GO:0004675,GO:0005886,GO:0016310,GO:0005524,GO:0006468,GO:0005886,GO:0004675,GO:0006468,GO:0005886,GO:0004674,GO:0005524,GO:0006468,GO:0004674,GO:0016301,GO:0004674	5.137	5.705	2.759	0.769	1.461	1.922	1.82	78.0036	26.192	1.03897	0.000247679	0.003131	Chr5:5130503-5133187 FORWARD LENGTH=1650
AT1G25230.1	Calcineurin-like metallo-phosphoesterase superfamily protein	extracellular region,ferrous iron binding,protein serine/threonine phosphatase activity,integral component of membrane,ferric iron binding,acid phosphatase activity,metal ion binding,extracellular region,acid phosphatase activity,acid phosphatase activity,protein serine/threonine phosphatase activity	67.574	GO:0005576,GO:0008198,GO:0004722,GO:0016021,GO:0008199,GO:0003993,GO:0046872,GO:0005576,GO:0003993,GO:0003993,GO:0004722	71.221	83.565	83.022	38.581	34.072	36.746	39.71	969.059	463.848	1.0377	2.02e-31	3.96e-29	Chr1:8840314-8842334 REVERSE LENGTH=1216
AT4G34530.1	cryptochrome-interacting basic-helix-loop-helix 1	regulation of transcription, DNA-templated,DNA binding,protein binding,response to blue light,DNA binding,protein binding,protein binding,DNA-binding transcription factor activity,nucleus,protein binding,sequence-specific DNA binding,nucleus,DNA-binding transcription factor activity,nucleus,DNA-binding transcription factor activity,response to blue light,protein binding,protein dimerization activ…	13.005	GO:0006355,GO:0003677,GO:0005515,GO:0009637,GO:0003677,GO:0005515,GO:0005515,GO:0003700,GO:0005634,GO:0005515,GO:0043565,GO:0005634,GO:0003700,GO:0005634,GO:0003700,GO:0009637,GO:0005515,GO:0046983,GO:0003700,GO:0006355,GO:0009637,GO:0006355,GO:0009908,GO:0006351,GO:0005515,GO:0005515,GO:0005515,GO:0009911,GO:0005515,GO:0005515	14.461	17.907	19.234	9.261	5.209	5.676	9.126	228.723	98.6758	1.03287	1.36e-06	2.93e-05	Chr4:16498391-16500174 FORWARD LENGTH=1311
AT2G39430.1	Disease resistance-responsive (dirigent-like protein) family protein	apoplast,lignan biosynthetic process,lignan biosynthetic process,extracellular region	3.891	GO:0048046,GO:0009807,GO:0009807,GO:0005576	5.808	2.66	6.151	1.725	2.22	0.976	1.321	57.5808	18.8775	1.03134	0.000356132	0.00429227	Chr2:16463347-16464531 FORWARD LENGTH=1185
AT3G42800.1	AF-like protein	auxin-activated signaling pathway,auxin-activated signaling pathway,nucleus,molecular_function	5.717	GO:0009734,GO:0009734,GO:0005634,GO:0003674	7.114	6.07	6.775	2.827	2.951	3.4	2.919	107.368	49.7496	1.02514	2.13e-10	8.25e-09	Chr3:14905230-14907035 FORWARD LENGTH=1563
AT4G34770.1	SAUR-like auxin-responsive protein family	response to auxin,chloroplast,response to auxin	11.598	GO:0009733,GO:0009507,GO:0009733	13.668	14.405	11.194	5.54	5.43	6.76	5.32	88.1216	39.4514	1.01789	1.31e-07	3.41e-06	Chr4:16591179-16591910 FORWARD LENGTH=732
AT1G52270.1	hypothetical protein	biological_process,molecular_function,nucleus	10.838	GO:0008150,GO:0003674,GO:0005634	8.223	8.344	9.929	3.409	5.036	2.858	3.344	62.1761	26.2826	1.0171	1.16e-05	0.000210224	Chr1:19463675-19464434 REVERSE LENGTH=760
AT1G66350.1	RGA-like 1	transcription, DNA-templated,cell differentiation,salicylic acid mediated signaling pathway,nucleus,protein binding,negative regulation of gibberellic acid mediated signaling pathway,regulation of reactive oxygen species metabolic process,jasmonic acid mediated signaling pathway,response to abscisic acid,salicylic acid mediated signaling pathway,response to ethylene,sequence-specific DNA binding,…	3.029	GO:0006351,GO:0030154,GO:0009863,GO:0005634,GO:0005515,GO:0009938,GO:2000377,GO:0009867,GO:0009737,GO:0009863,GO:0009723,GO:0043565,GO:0009739,GO:0003700,GO:0009908,GO:0005515,GO:0005515,GO:0006355,GO:2000377,GO:0009740,GO:0009651,GO:0005634,GO:0009867,GO:0005515,GO:0005515,GO:0009723,GO:0009867,GO:2000033,GO:2000377,GO:0003700,GO:0042538,GO:0009863,GO:0009938,GO:0006355,GO:0042538,GO:0005515,GO:…	3.133	3.807	2.723	1.039	1.336	1.636	1.422	71.0722	30.4618	1.00587	6.78e-06	0.000127724	Chr1:24748105-24750186 FORWARD LENGTH=2082
AT1G27020.1	plant/protein	biological_process,nucleus,molecular_function	22.094	GO:0008150,GO:0005634,GO:0003674	12.596	26.586	12	7.473	6.17	5.834	7.971	270.44	110.151	1.00156	6.68e-05	0.000996155	Chr1:9378404-9380790 FORWARD LENGTH=1529
AT4G07995.1	hypothetical protein	NA	4.018	NA	4.829	4.182	5.143	1.455	1.845	2.03	2.383	46.6503	19.4435	1.00148	3.11e-05	0.000509065	Chr4:4842688-4843814 REVERSE LENGTH=1012
AT3G22235.2	cysteine-rich TM module stress tolerance protein	nucleus,molecular_function,biological_process,nucleus	15.109	GO:0005634,GO:0003674,GO:0008150,GO:0005634	15.29	16.963	20.389	7.65	9.717	6.07	3.667	75.7338	29.8696	1.00119	0.000145717	0.00196511	Chr3:7854471-7855814 REVERSE LENGTH=521
AT4G39550.1	Galactose oxidase/kelch repeat superfamily protein	protein ubiquitination,protein ubiquitination,nucleus,molecular_function,protein ubiquitination	2.751	GO:0016567,GO:0016567,GO:0005634,GO:0003674,GO:0016567	3.608	2.751	3.942	0.883	1.278	1.685	1.626	51.5347	20.9672	0.994774	8.32e-05	0.00121174	Chr4:18380482-18381945 REVERSE LENGTH=1464
AT1G16410.1	cytochrome p450 79f1	glucosinolate biosynthetic process,oxidation-reduction process,oxidoreductase activity, acting on paired donors, with incorporation or reduction of molecular oxygen, NAD(P)H as one donor, and incorporation of one atom of oxygen,endoplasmic reticulum,endoplasmic reticulum membrane,endoplasmic reticulum membrane,oxidoreductase activity, acting on paired donors, with incorporation or reduction of mo…	13.145	GO:0019761,GO:0055114,GO:0016709,GO:0005783,GO:0005789,GO:0005789,GO:0016709,GO:0016021,GO:0019761,GO:0009507,GO:0005789,GO:0019761,GO:0009625,GO:0005789,GO:0016020,GO:0019761	19.467	10.395	21.92	7.275	7.612	7.854	2.605	507.787	190.403	0.991942	0.00032591	0.00398022	Chr1:5608682-5612064 FORWARD LENGTH=2743
AT5G66390.1	Peroxidase superfamily protein	oxidation-reduction process,lignin biosynthetic process,hydrogen peroxide catabolic process,metal ion binding,peroxidase activity,extracellular region,extracellular region,peroxidase activity,heme binding,hydrogen peroxide catabolic process,response to oxidative stress,lignin biosynthetic process	5.615	GO:0055114,GO:0009809,GO:0042744,GO:0046872,GO:0004601,GO:0005576,GO:0005576,GO:0004601,GO:0020037,GO:0042744,GO:0006979,GO:0009809	10.601	5.614	7.215	3.752	3.989	2.227	2.9	114.867	48.2703	0.987307	6.16e-05	0.00092636	Chr5:26515905-26517599 REVERSE LENGTH=1439
AT5G39850.1	Ribosomal protein S4	translation,protein binding,translation,structural constituent of ribosome,positive regulation of translational fidelity,translation,translation,cytosolic small ribosomal subunit,cytosolic small ribosomal subunit,cytosolic small ribosomal subunit,positive regulation of translational fidelity,translation,translation,positive regulation of translational fidelity,cytosolic small ribosomal subunit,cy…	14.311	GO:0006412,GO:0005515,GO:0006412,GO:0003735,GO:0045903,GO:0006412,GO:0006412,GO:0022627,GO:0022627,GO:0022627,GO:0045903,GO:0006412,GO:0006412,GO:0045903,GO:0022627,GO:0022627,GO:0022627,GO:0022627,GO:0022627,GO:0019843,GO:0009506,GO:0016020,GO:0003735,GO:0005829	13.025	16.069	17.455	7.993	6.737	7.854	6.743	158.81	76.3253	0.98385	4.28e-10	1.6e-08	Chr5:15949910-15951475 FORWARD LENGTH=1041
AT5G14200.2	isopropylmalate dehydrogenase 1	chloroplast,response to salt stress,chloroplast,response to salt stress,chloroplast stroma,3-isopropylmalate dehydrogenase activity,glucosinolate biosynthetic process,chloroplast,chloroplast stroma,response to salt stress,chloroplast stroma,leucine biosynthetic process,cytosol,leucine biosynthetic process,3-isopropylmalate dehydrogenase activity,response to salt stress,chloroplast,chloroplast,chl…	19.381	GO:0009507,GO:0009651,GO:0009507,GO:0009651,GO:0009570,GO:0003862,GO:0019761,GO:0009507,GO:0009570,GO:0009651,GO:0009570,GO:0009098,GO:0005829,GO:0009098,GO:0003862,GO:0009651,GO:0009507,GO:0009507,GO:0009570,GO:0009570,GO:0009536,GO:0005737,GO:0009570,GO:0009651,GO:0009570,GO:0009570,GO:0009507,GO:0009098,GO:0009098,GO:0009651,GO:0009570,GO:0009570,GO:0009570,GO:0003862,GO:0009570,GO:0019761	44.631	25.926	45.215	15.039	23.096	16.594	10.475	541.26	233.815	0.982812	3.14e-05	0.000513075	Chr5:4576202-4578240 FORWARD LENGTH=1379
AT4G12520.1	Bifunctional inhibitor/lipid-transfer protein/seed storage 2S albumin superfamily protein	lipid binding,extracellular region,lipid transport	0	GO:0008289,GO:0005576,GO:0006869	9.025	1.299	2.429	0	0	0	0	35.3914	0	0.982499	0.000110032	0.00153757	Chr4:7420951-7421828 REVERSE LENGTH=878
AT3G56070.2	rotamase cyclophilin 2	cytoplasm,cyclosporin A binding,cytoplasm,protein folding,unfolded protein binding,protein peptidyl-prolyl isomerization,peptidyl-prolyl cis-trans isomerase activity,Golgi apparatus,Golgi apparatus,peptidyl-prolyl cis-trans isomerase activity,Golgi apparatus,protein folding,peptidyl-prolyl cis-trans isomerase activity,protein peptidyl-prolyl isomerization,protein peptidyl-prolyl isomerization,res…	1.344	GO:0005737,GO:0016018,GO:0005737,GO:0006457,GO:0051082,GO:0000413,GO:0003755,GO:0005794,GO:0005794,GO:0003755,GO:0005794,GO:0006457,GO:0003755,GO:0000413,GO:0000413,GO:0046686,GO:0005829,GO:0007165,GO:0005739,GO:0005739	14.013	11.197	16.483	8.065	3.076	1.902	5.413	129.289	43.8779	0.980114	0.000751912	0.00813188	Chr3:20806763-20808051 REVERSE LENGTH=961
AT1G52410.1	TSK-associating protein 1	vacuole,nucleus,chloroplast thylakoid membrane,chloroplast thylakoid membrane,peroxisome,vacuole,protein binding,chloroplast thylakoid membrane,peroxisome,chloroplast thylakoid membrane,peroxisome,chloroplast thylakoid membrane,chloroplast thylakoid membrane,vacuole,defense response to fungus,chloroplast thylakoid membrane,chloroplast thylakoid membrane,vacuole,defense response to fungus,chloropl…	3.613	GO:0005773,GO:0005634,GO:0009535,GO:0009535,GO:0005777,GO:0005773,GO:0005515,GO:0009535,GO:0005777,GO:0009535,GO:0005777,GO:0009535,GO:0009535,GO:0005773,GO:0050832,GO:0009535,GO:0009535,GO:0005773,GO:0050832,GO:0009535,GO:0005777,GO:0005509,GO:0009640,GO:0009640,GO:0009535,GO:0005777,GO:0009535,GO:0009535,GO:0009535,GO:0009535,GO:0009535,GO:0005777	5.072	3.898	5.391	2.619	1.24	2.572	1.875	131.684	58.1894	0.976147	2.16e-05	0.000366435	Chr1:19520728-19525624 FORWARD LENGTH=2565
AT5G06610.1	lipase (DUF620)	molecular_function,nucleus,biological_process	1.027	GO:0003674,GO:0005634,GO:0008150	1.65	1.868	2.998	0.603	0.875	0.907	0.563	30.2579	10.4716	0.974115	0.000763204	0.00824396	Chr5:2029793-2033723 FORWARD LENGTH=1370
AT4G01290.1	chorismate synthase	biological_process,mRNA binding,nucleus,nucleus	1.09	GO:0008150,GO:0003729,GO:0005634,GO:0005634	1.911	2.568	1.98	0.821	1.115	1.163	0.73	105.057	47.4196	0.97376	5.24e-06	0.000101411	Chr4:537418-543939 REVERSE LENGTH=4428
AT3G50120.1	transmembrane protein%2C putative (DUF247)	biological_process,integral component of membrane,molecular_function,plasma membrane	1.065	GO:0008150,GO:0016021,GO:0003674,GO:0005886	0.988	1.614	1.054	0.125	0.211	0.384	0.49	23.8746	5.98116	0.972534	0.00120269	0.0120786	Chr3:18585000-18587352 REVERSE LENGTH=1859
AT3G43670.1	Copper amine oxidase family protein	oxidation-reduction process,amine metabolic process,extracellular region,copper ion binding,primary amine oxidase activity,copper ion binding	8.341	GO:0055114,GO:0009308,GO:0005576,GO:0005507,GO:0008131,GO:0005507	9.249	9.806	10.176	5.509	4.248	5.134	4.166	248.886	123.802	0.972114	1.5e-15	1e-13	Chr3:15567067-15569984 FORWARD LENGTH=2391
AT2G05520.5	glycine-rich protein 3	regulation of cell size,response to ethylene,extracellular region,extracellular region,unidimensional cell growth,extracellular region,response to desiccation,protein binding,unidimensional cell growth,extracellular region,extracellular region,extracellular region,root development,response to abscisic acid,response to aluminum ion,extracellular region,response to salicylic acid,response to desicc…	715.245	GO:0008361,GO:0009723,GO:0005576,GO:0005576,GO:0009826,GO:0005576,GO:0009269,GO:0005515,GO:0009826,GO:0005576,GO:0005576,GO:0005576,GO:0048364,GO:0009737,GO:0010044,GO:0005576,GO:0009751,GO:0009269	436.296	561.437	479.689	269.909	220.058	251.1	222.878	2722.39	1354.21	0.971747	2.41e-18	1.97e-16	Chr2:2026162-2027117 FORWARD LENGTH=626
AT3G14310.1	pectin methylesterase 3	apoplast,defense response to Gram-negative bacterium,pectinesterase inhibitor activity,defense response to Gram-negative bacterium,pectinesterase activity,pectinesterase activity,cell wall modification,pectin catabolic process,pectin catabolic process,pectinesterase activity,cytoplasm,cell wall modification,cell wall,response to fungus,pectinesterase activity,cell wall,plasma membrane,response to…	80.414	GO:0048046,GO:0050829,GO:0046910,GO:0050829,GO:0030599,GO:0030599,GO:0042545,GO:0045490,GO:0045490,GO:0030599,GO:0005737,GO:0042545,GO:0005618,GO:0009620,GO:0030599,GO:0005618,GO:0005886,GO:0009624	86.539	95.321	86.194	43.965	44.548	42.895	46.092	2214.96	1119.41	0.97092	2.29e-53	1.04e-50	Chr3:4771833-4775258 REVERSE LENGTH=2323
AT1G07890.3	ascorbate peroxidase 1	chloroplast stroma,cytosol,cell wall,response to cadmium ion,response to salt stress,plasma membrane,peroxidase activity,Golgi apparatus,hydrogen peroxide catabolic process,cytoplasm,protein binding,cytosol,chloroplast stroma,cytosol,oxidation-reduction process,plasma membrane,cell wall,hydrogen peroxide catabolic process,response to cytokinin,response to salt stress,cytosol,plasma membrane,Golgi…	750.788	GO:0009570,GO:0005829,GO:0005618,GO:0046686,GO:0009651,GO:0005886,GO:0004601,GO:0005794,GO:0042744,GO:0005737,GO:0005515,GO:0005829,GO:0009570,GO:0005829,GO:0055114,GO:0005886,GO:0005618,GO:0042744,GO:0009735,GO:0009651,GO:0005829,GO:0005886,GO:0005794,GO:0009651,GO:0009570,GO:0009506,GO:0009408,GO:0005886,GO:0009506,GO:0009651,GO:0009506,GO:0005829,GO:0042744,GO:0009793,GO:0005737,GO:0009651,GO:…	565.536	576.511	580.982	303.21	253.38	333.342	232.429	5752.99	2859.55	0.969429	9.26e-17	6.8e-15	Chr1:2437725-2439665 FORWARD LENGTH=1022
AT1G15000.1	serine carboxypeptidase-like 50	serine-type carboxypeptidase activity,extracellular region,vacuole,extracellular region,serine-type carboxypeptidase activity,vacuole,proteolysis	10.217	GO:0004185,GO:0005576,GO:0005773,GO:0005576,GO:0004185,GO:0005773,GO:0006508	18.376	15.136	18.913	7.317	9.861	7.351	9.015	263.69	129.092	0.968206	8.69e-12	4.01e-10	Chr1:5168464-5170066 FORWARD LENGTH=1471
AT1G45201.1	triacylglycerol lipase-like 1	vacuole,chloroplast,vacuole,vacuole,lipid metabolic process,vacuole,chloroplast,membrane,triglyceride lipase activity,membrane	47.039	GO:0005773,GO:0009507,GO:0005773,GO:0005773,GO:0006629,GO:0005773,GO:0009507,GO:0016020,GO:0004806,GO:0016020	40.995	45.549	49.194	24.186	19.194	24.32	21.476	975.842	489.304	0.967983	3.4e-21	3.5e-19	Chr1:17123815-17128988 FORWARD LENGTH=2040
AT2G19660.1	Cysteine/Histidine-rich C1 domain family protein	nucleus	0.634	GO:0005634	1.091	1.299	1.641	0.478	0.625	0.424	0.499	30.4718	11.6834	0.966913	0.000446881	0.00520022	Chr2:8496641-8498778 REVERSE LENGTH=2138
AT5G14090.1	regulator of nonsense transcript protein	nucleus,regulation of growth,plasma membrane,nucleus,nucleus,molecular_function,plasma membrane,regulation of auxin polar transport,integral component of membrane,negative gravitropism,positive gravitropism	10.85	GO:0005634,GO:0040008,GO:0005886,GO:0005634,GO:0005634,GO:0003674,GO:0005886,GO:2000012,GO:0016021,GO:0009959,GO:0009958	11.337	11.329	10.149	5.27	4.94	5.075	5.884	177.056	87.3233	0.959806	1.78e-13	9.82e-12	Chr5:4547202-4549675 FORWARD LENGTH=1566
AT1G59960.1	NAD(P)-linked oxidoreductase superfamily protein	response to salt stress,chloroplast,cytosol,cytosol,oxidation-reduction process,alditol:NADP+ 1-oxidoreductase activity,response to salt stress,oxidoreductase activity,alcohol dehydrogenase (NADP+) activity	7.491	GO:0009651,GO:0009507,GO:0005829,GO:0005829,GO:0055114,GO:0004032,GO:0009651,GO:0016491,GO:0008106	8.205	10.649	9.223	4.719	4.921	4.08	4.11	131.265	63.5707	0.95823	5.44e-09	1.74e-07	Chr1:22071217-22073267 REVERSE LENGTH=1374
AT2G39310.2	jacalin-related lectin 22	cytoplasm,cytoplasm,cytoplasm,carbohydrate binding	44.238	GO:0005737,GO:0005737,GO:0005737,GO:0030246	49.153	53.944	38.605	22.107	26.671	15.835	24.312	740.945	354.737	0.954903	1.15e-07	3.01e-06	Chr2:16414073-16416815 REVERSE LENGTH=1520
AT2G13100.2	Major facilitator superfamily protein	chloroplast,transmembrane transport,phosphate ion homeostasis,transmembrane transport,integral component of membrane,carbohydrate transport,carbohydrate transport,chloroplast,integral component of membrane,carbohydrate:proton symporter activity,chloroplast,transmembrane transporter activity	7.098	GO:0009507,GO:0055085,GO:0055062,GO:0055085,GO:0016021,GO:0008643,GO:0008643,GO:0009507,GO:0016021,GO:0005351,GO:0009507,GO:0022857	7.766	7.228	6.317	1.601	1.413	1.458	4.72	109.686	36.1645	0.954706	0.00118818	0.0119662	Chr2:5389739-5391979 FORWARD LENGTH=1500
AT3G54400.1	Eukaryotic aspartyl protease family protein	aspartic-type endopeptidase activity,plant-type cell wall,cell wall,aspartic-type endopeptidase activity,extracellular region,proteolysis,proteolysis,chloroplast,protein catabolic process,apoplast,protein catabolic process	156.087	GO:0004190,GO:0009505,GO:0005618,GO:0004190,GO:0005576,GO:0006508,GO:0006508,GO:0009507,GO:0030163,GO:0048046,GO:0030163	171.848	153.721	161.534	79.095	78.639	84.902	85.1	2888.47	1484.81	0.951792	7.33e-74	8.14e-71	Chr3:20140025-20142763 REVERSE LENGTH=1708
AT5G38865.1	hypothetical protein	NA	15.274	NA	15.346	22.922	16.823	8.876	6.92	8.317	9.902	158.945	74.8656	0.951176	9.08e-07	2.02e-05	Chr5:15561891-15562883 REVERSE LENGTH=901
AT5G65080.3	K-box region/MADS-box transcription factor family protein	regulation of short-day photoperiodism, flowering,multicellular organism development,nucleus,transcription factor binding,negative regulation of flower development,DNA binding,regulation of photoperiodism, flowering,DNA-binding transcription factor activity,DNA-binding transcription factor activity,protein dimerization activity,negative regulation of flower development,transcription regulatory re…	0.431	GO:0048587,GO:0007275,GO:0005634,GO:0008134,GO:0009910,GO:0003677,GO:2000028,GO:0003700,GO:0003700,GO:0046983,GO:0009910,GO:0044212,GO:0010048,GO:0010048,GO:0003700,GO:0043565,GO:0044212,GO:0048587,GO:2000028,GO:0003700,GO:0010048,GO:0003700,GO:0000982,GO:0010048,GO:0005634,GO:0005634	1.697	0.771	1.678	0	0	0	0.166	15.6071	0.44632	0.949884	0.000304805	0.00376736	Chr5:25997504-26002619 FORWARD LENGTH=1130
AT3G20470.1	glycine-rich protein 5	plant-type vacuole,response to flooding,response to flooding,plant-type vacuole,positive regulation of organ growth,response to abscisic acid,positive regulation of cell growth,plant-type cell wall,positive regulation of cell growth,response to abscisic acid,structural constituent of cell wall,response to salicylic acid	27.417	GO:0000325,GO:0009413,GO:0009413,GO:0000325,GO:0046622,GO:0009737,GO:0030307,GO:0009505,GO:0030307,GO:0009737,GO:0005199,GO:0009751	25.956	28.657	27.943	14.842	15.042	11.332	13.366	287.605	145.157	0.946976	7.55e-16	5.13e-14	Chr3:7140294-7141353 REVERSE LENGTH=1060
AT4G02070.2	MUTS homolog 6	ATP binding,meiotic mismatch repair,maintenance of DNA repeat elements,pyrimidine dimer repair,mismatch repair complex,DNA-dependent ATPase activity,interstrand cross-link repair,four-way junction DNA binding,response to UV,mismatch repair,nucleus,protein binding,mismatch repair,mismatch repair,mismatch repair,replication fork arrest,damaged DNA binding,negative regulation of DNA endoreduplicatio…	0.19	GO:0005524,GO:0000710,GO:0043570,GO:0006290,GO:0032300,GO:0008094,GO:0036297,GO:0000400,GO:0009411,GO:0006298,GO:0005634,GO:0005515,GO:0006298,GO:0006298,GO:0006298,GO:0043111,GO:0003684,GO:0032876,GO:0043531,GO:0000710,GO:0032876,GO:0005634,GO:0032137,GO:0036297,GO:0007095,GO:0006290,GO:0036297,GO:0003684,GO:0006298,GO:0043570,GO:0006290,GO:0005524,GO:0032405,GO:0006298,GO:0045910,GO:0032301,GO:…	1.66	1.878	1.769	0	0	0	0.129	87.3079	1.78528	0.943927	0.0002234	0.00286311	Chr4:905866-913229 FORWARD LENGTH=4478
AT5G26270.2	transmembrane protein	nucleus,biological_process,molecular_function,nucleus	7.022	GO:0005634,GO:0008150,GO:0003674,GO:0005634	3.189	10.689	6.298	2.702	1.528	2.818	1.847	82.7063	27.8328	0.942004	0.00137794	0.0135546	Chr5:9206375-9208136 FORWARD LENGTH=1220
AT4G12770.1	Chaperone DnaJ-domain superfamily protein	clathrin-dependent endocytosis,clathrin coat disassembly,cytoplasm,cell plate,negative regulation of clathrin-dependent endocytosis,negative regulation of endocytosis,cell plate,negative regulation of endocytosis,clathrin-dependent endocytosis,plasma membrane,cytosol,negative regulation of endocytosis,nucleus,negative regulation of endocytosis,negative regulation of clathrin-dependent endocytosis…	5.349	GO:0072583,GO:0072318,GO:0005737,GO:0009504,GO:1900186,GO:0045806,GO:0009504,GO:0045806,GO:0072583,GO:0005886,GO:0005829,GO:0045806,GO:0005634,GO:0045806,GO:1900186,GO:0045926,GO:0031982,GO:0005886,GO:0045806,GO:0043231,GO:0005829,GO:0005737,GO:0006898,GO:1900186,GO:0045806,GO:0072318,GO:0030276	6.965	6.639	3.896	2.526	1.519	2.601	3.316	206.958	89.7823	0.940503	0.000147496	0.00198709	Chr4:7506330-7511587 REVERSE LENGTH=3261
AT5G61530.4	small G protein family protein / RhoGAP family protein	GTPase activator activity,signal transduction,cytoplasm	2.168	GO:0005096,GO:0007165,GO:0005737	2.461	4.812	3.337	1.694	1.855	0.976	1.007	66.4431	26.188	0.933553	0.000739212	0.00801731	Chr5:24741976-24744823 FORWARD LENGTH=1795
AT4G37890.2	Zinc finger (C3HC4-type RING finger) family protein	zinc ion binding,polar nucleus fusion,ubiquitin-protein transferase activity,polar nucleus fusion,nucleus,plasma membrane,plasmodesma,polar nucleus fusion,plasma membrane,ubiquitin-protein transferase activity,nucleus	1.483	GO:0008270,GO:0010197,GO:0004842,GO:0010197,GO:0005634,GO:0005886,GO:0009506,GO:0010197,GO:0005886,GO:0004842,GO:0005634	2.461	1.675	2.558	0.728	1.153	0.946	1.062	54.9156	24.4253	0.931266	0.000117006	0.00161978	Chr4:17812698-17815095 REVERSE LENGTH=2314
AT4G35770.6	Rhodanese/Cell cycle control phosphatase superfamily protein	molecular_function,chloroplast,aging,chloroplast,thylakoid,chloroplast,response to light stimulus,molecular_function,aging,chloroplast,aging,response to wounding,response to jasmonic acid,response to sucrose,response to oxidative stress	14.78	GO:0003674,GO:0009507,GO:0007568,GO:0009507,GO:0009579,GO:0009507,GO:0009416,GO:0003674,GO:0007568,GO:0009507,GO:0007568,GO:0009611,GO:0009753,GO:0009744,GO:0006979	11.3	21.429	11.359	4.823	4.181	1.813	8.433	154.186	51.2728	0.930048	0.00167405	0.0159778	Chr4:16944941-16946192 FORWARD LENGTH=1060
AT3G15540.1	indole-3-acetic acid inducible 19	protein binding,protein binding,transcription, DNA-templated,regulation of transcription, DNA-templated,protein binding,protein binding,protein binding,nucleus,protein binding,protein binding,response to auxin,protein binding,protein binding,protein binding,protein binding,protein binding,protein binding,protein binding,response to auxin,protein binding,protein binding,protein binding,auxin-activ…	9.659	GO:0005515,GO:0005515,GO:0006351,GO:0006355,GO:0005515,GO:0005515,GO:0005515,GO:0005634,GO:0005515,GO:0005515,GO:0009733,GO:0005515,GO:0005515,GO:0005515,GO:0005515,GO:0005515,GO:0005515,GO:0005515,GO:0009733,GO:0005515,GO:0005515,GO:0005515,GO:0009734,GO:0005515,GO:0005515,GO:0005515,GO:0005515,GO:0003700,GO:0005515,GO:0005515,GO:0005515,GO:0005515,GO:0005515,GO:0080086,GO:0005515,GO:0005515,GO:…	12.559	11.237	14.237	6.33	5.844	5.459	7.159	125.12	62.346	0.927643	8.88e-09	2.76e-07	Chr3:5264001-5265695 FORWARD LENGTH=1010
AT1G44970.1	Peroxidase superfamily protein	hydrogen peroxide catabolic process,hydrogen peroxide catabolic process,peroxidase activity,extracellular region,metal ion binding,response to oxidative stress,extracellular region,heme binding,peroxidase activity,oxidation-reduction process	0.824	GO:0042744,GO:0042744,GO:0004601,GO:0005576,GO:0046872,GO:0006979,GO:0005576,GO:0020037,GO:0004601,GO:0055114	2.75	1.421	1.834	0.395	0.99	0.207	0.508	30.6518	8.22532	0.925554	0.00205489	0.0189948	Chr1:17002089-17003867 FORWARD LENGTH=1493
AT5G02760.1	Protein phosphatase 2C family protein	protein serine/threonine phosphatase activity,nucleus,protein dephosphorylation,protein dephosphorylation,negative regulation of leaf senescence,protein binding,protein serine/threonine phosphatase activity,protein serine/threonine phosphatase activity,phosphatase activity,cytoplasm,metal ion binding,protein dephosphorylation,protein serine/threonine phosphatase activity	36.962	GO:0004722,GO:0005634,GO:0006470,GO:0006470,GO:1900056,GO:0005515,GO:0004722,GO:0004722,GO:0016791,GO:0005737,GO:0046872,GO:0006470,GO:0004722	45.945	46.28	51.55	24.082	27.805	20.979	24.45	762.983	394.628	0.924081	2.79e-20	2.62e-18	Chr5:625254-627124 FORWARD LENGTH=1543
AT3G55230.1	Disease resistance-responsive (dirigent-like protein) family protein	extracellular region,defense response,apoplast	6.452	GO:0005576,GO:0006952,GO:0048046	10.004	6.02	7.811	4.563	2.537	3.656	3.621	91.7916	42.3296	0.923841	6.04e-05	0.000913427	Chr3:20471787-20472946 FORWARD LENGTH=1160
AT5G46330.2	Leucine-rich receptor-like protein kinase family protein	protein binding,defense response to bacterium,defense response by callose deposition in cell wall,transmembrane receptor protein serine/threonine kinase activity,protein binding,plasma membrane,plasma membrane,protein binding,protein autophosphorylation,kinase activity,protein binding,defense response to bacterium,protein kinase activity,protein binding,ATP binding,protein kinase activity,protein…	3.891	GO:0005515,GO:0042742,GO:0052544,GO:0004675,GO:0005515,GO:0005886,GO:0005886,GO:0005515,GO:0046777,GO:0016301,GO:0005515,GO:0042742,GO:0004672,GO:0005515,GO:0005524,GO:0004672,GO:0005515,GO:0042742,GO:0005515,GO:0052544,GO:0004675,GO:0004675,GO:0005515,GO:0046777,GO:0004672,GO:0005515,GO:0005515,GO:0042742,GO:0006468,GO:0046777,GO:0046777,GO:0005515,GO:0046777,GO:0052544,GO:0004674,GO:0005515,GO:…	2.741	2.578	2.805	1.507	1.249	0.522	1.33	123.079	53.1289	0.923081	0.000320397	0.00392369	Chr5:18791575-18795908 FORWARD LENGTH=4138
AT5G42850.1	Thioredoxin superfamily protein	cell redox homeostasis,oxidation-reduction process,cytoplasm,cell,cytosol,cytoplasm,protein-disulfide reductase activity	8.645	GO:0045454,GO:0055114,GO:0005737,GO:0005623,GO:0005829,GO:0005737,GO:0047134	6.07	7.055	7.517	4.542	2.278	2.966	2.836	80.3316	37.4374	0.921271	4.84e-05	0.000750398	Chr5:17181412-17182743 REVERSE LENGTH=1168
AT4G13575.1	hypothetical protein	molecular_function,mitochondrion,biological_process	48.294	GO:0003674,GO:0005739,GO:0008150	40.631	50.046	49.102	27.273	20.462	23.039	23.711	325.358	167.535	0.91404	6.52e-13	3.4e-11	Chr4:7892320-7893727 REVERSE LENGTH=754
AT3G02040.1	senescence-related gene 3	cytoplasm,glycerophospholipid catabolic process,magnesium ion binding,chloroplast,cell,glycerol metabolic process,cellular phosphate ion homeostasis,glycerol metabolic process,plastid,glycerophosphodiester phosphodiesterase activity,glycerophosphodiester phosphodiesterase activity,glycerophospholipid catabolic process,glycerol metabolic process,glycerol metabolic process	8.1	GO:0005737,GO:0046475,GO:0000287,GO:0009507,GO:0005623,GO:0006071,GO:0030643,GO:0006071,GO:0009536,GO:0008889,GO:0008889,GO:0046475,GO:0006071,GO:0006071	12.223	10.872	9.14	5.28	4.834	4.838	6.161	168.958	84.512	0.913905	1.24e-08	3.77e-07	Chr3:348167-350010 REVERSE LENGTH=1525
AT5G66040.1	sulfurtransferase protein 16	chloroplast,chloroplast,transferase activity,aging,thiosulfate sulfurtransferase activity	520.498	GO:0009507,GO:0009507,GO:0016740,GO:0007568,GO:0004792	351.835	418.811	397.235	208.4	193.377	210.521	192.378	2884.91	1516.47	0.912354	1.43e-32	2.98e-30	Chr5:26410344-26411355 FORWARD LENGTH=792
AT1G43770.2	RING/FYVE/PHD zinc finger superfamily protein	regulation of transcription, DNA-templated,nucleus,nucleus,DNA binding,regulation of transcription, DNA-templated,regulation of transcription, DNA-templated	4.018	GO:0006355,GO:0005634,GO:0005634,GO:0003677,GO:0006355,GO:0006355	2.303	3.015	3.704	1.258	1.009	1.715	1.256	58.9226	26.408	0.91121	0.000232911	0.00296684	Chr1:16548417-16551909 FORWARD LENGTH=1874
AT1G16400.1	cytochrome P450%2C family 79%2C subfamily F%2C polypeptide 2	oxidation-reduction process,glucosinolate biosynthetic process,glucosinolate biosynthetic process,endoplasmic reticulum membrane,endoplasmic reticulum membrane,membrane,oxidoreductase activity, acting on paired donors, with incorporation or reduction of molecular oxygen, NAD(P)H as one donor, and incorporation of one atom of oxygen,integral component of membrane,endoplasmic reticulum membrane,oxi…	5.463	GO:0055114,GO:0019761,GO:0019761,GO:0005789,GO:0005789,GO:0016020,GO:0016709,GO:0016021,GO:0005789,GO:0016709,GO:0005783,GO:0019761,GO:0019761,GO:0005789,GO:0019825	5.902	3.736	7.352	2.536	2.97	2.769	1.404	120.265	52.3783	0.91102	0.000441526	0.00515139	Chr1:5605044-5607498 FORWARD LENGTH=2018
AT5G02540.1	NAD(P)-binding Rossmann-fold superfamily protein	oxidoreductase activity,oxidation-reduction process	28.938	GO:0016491,GO:0055114	34.133	34.271	37.184	21.213	15.195	15.126	19.804	516.456	266.385	0.909805	1.92e-12	9.58e-11	Chr5:568425-570973 FORWARD LENGTH=1433
AT3G02020.1	aspartate kinase 3	chloroplast,phosphorylation,threonine biosynthetic process,lysine biosynthetic process via diaminopimelate,aspartate family amino acid biosynthetic process,aspartate kinase activity,chloroplast stroma,ATP binding,aspartate kinase activity,ATP binding,aspartate kinase activity,aspartate family amino acid biosynthetic process,aspartate kinase activity,threonine biosynthetic process,lysine biosynthe…	2.206	GO:0009507,GO:0016310,GO:0009088,GO:0009089,GO:0009067,GO:0004072,GO:0009570,GO:0005524,GO:0004072,GO:0005524,GO:0004072,GO:0009067,GO:0004072,GO:0009088,GO:0009089,GO:0004072,GO:0004072,GO:0009089,GO:0009089,GO:0009570,GO:0016310,GO:0009570,GO:0009570	4.699	1.99	4.382	1.881	1.692	1.724	0.961	207.083	89.6454	0.905527	0.000550118	0.00622385	Chr3:337712-343912 REVERSE LENGTH=5106
AT5G65390.1	arabinogalactan protein 7	plasma membrane,anchored component of membrane,anchored component of membrane,plasma membrane	135.692	GO:0005886,GO:0031225,GO:0031225,GO:0005886	107.964	114.872	112.671	58.235	58.061	51.339	63.763	1050.62	553.264	0.905276	2.08e-29	3.58e-27	Chr5:26128581-26129547 REVERSE LENGTH=967
AT3G11550.1	Uncharacterized protein family (UPF0497)	plasma membrane,protein binding,plasma membrane,Casparian strip,cell-cell junction assembly,cell-cell junction assembly,protein binding,cell wall modification,cell wall modification,protein binding,cell wall modification,Casparian strip,cell wall modification,4 iron, 4 sulfur cluster binding,protein homodimerization activity	3.765	GO:0005886,GO:0005515,GO:0005886,GO:0048226,GO:0007043,GO:0007043,GO:0005515,GO:0042545,GO:0042545,GO:0005515,GO:0042545,GO:0048226,GO:0042545,GO:0051539,GO:0042803	6.247	4.264	5.244	2.474	3.133	1.744	1.524	50.9061	21.9462	0.904864	0.000603103	0.00674705	Chr3:3638178-3639348 FORWARD LENGTH=995
AT5G03545.1	expressed in response to phosphate starvation protein	mitochondrion,integral component of membrane,biological_process,molecular_function	3.346	GO:0005739,GO:0016021,GO:0008150,GO:0003674	3.254	6.142	3.53	2.131	1.797	1.054	1.45	39.1134	14.7706	0.904614	0.00162768	0.0156023	Chr5:894582-895517 FORWARD LENGTH=936
AT4G38820.1	hypothetical protein	biological_process,molecular_function,mitochondrion	42.121	GO:0008150,GO:0003674,GO:0005739	21.574	31.439	33.389	11.932	11.889	13.047	16.811	95.8003	45.4317	0.901908	3.63e-05	0.000583633	Chr4:18121543-18121975 REVERSE LENGTH=433
AT2G30870.1	glutathione S-transferase PHI 10	toxin catabolic process,cell wall,glutathione binding,cytosol,copper ion binding,glutathione transferase activity,response to water deprivation,plasma membrane,response to cadmium ion,chloroplast,cytoplasm,vacuole,cytoplasm,vacuole,glutathione transferase activity,response to water deprivation,toxin catabolic process,cytoplasm,glutathione metabolic process,glutathione metabolic process,apoplast,c…	303.973	GO:0009407,GO:0005618,GO:0043295,GO:0005829,GO:0005507,GO:0004364,GO:0009414,GO:0005886,GO:0046686,GO:0009507,GO:0005737,GO:0005773,GO:0005737,GO:0005773,GO:0004364,GO:0009414,GO:0009407,GO:0005737,GO:0006749,GO:0006749,GO:0048046,GO:0005507	260.672	280.683	280.072	135.531	144.504	148.323	144.687	3084.86	1643.28	0.899913	2.74e-63	1.78e-60	Chr2:13141290-13142676 FORWARD LENGTH=1132
AT3G19710.1	branched-chain aminotransferase4	branched-chain-amino-acid transaminase activity,branched-chain amino acid metabolic process,glucosinolate biosynthetic process,branched-chain amino acid metabolic process,methionine-oxo-acid transaminase activity,catalytic activity,cytosol,response to wounding,glucosinolate biosynthetic process,cytoplasm,branched-chain-amino-acid transaminase activity,cytosol,response to light stimulus,cytosol	15.819	GO:0004084,GO:0009081,GO:0019761,GO:0009081,GO:0010326,GO:0003824,GO:0005829,GO:0009611,GO:0019761,GO:0005737,GO:0004084,GO:0005829,GO:0009416,GO:0005829	34.217	14.78	34.837	12.192	13.754	14.564	6.688	414.017	178.762	0.899674	0.000650847	0.00717574	Chr3:6846969-6849582 REVERSE LENGTH=1451
AT3G07470.2	transmembrane protein%2C putative (Protein of unknown function%2C DUF538)	vacuole,vacuole,biological_process,extracellular region	0.19	GO:0005773,GO:0005773,GO:0008150,GO:0005576	0.671	0.975	0.651	0.156	0.26	0.256	0.203	15.4767	4.36429	0.898904	0.00275891	0.0242079	Chr3:2386611-2388675 REVERSE LENGTH=1888
AT1G08500.1	early nodulin-like protein 18	electron transfer activity,anchored component of membrane,anchored component of plasma membrane,anchored component of membrane,copper ion binding,plasma membrane,anchored component of plasma membrane	1.952	GO:0009055,GO:0031225,GO:0046658,GO:0031225,GO:0005507,GO:0005886,GO:0046658	2.051	2.172	2.457	1.112	0.702	0.976	0.942	28.9559	12.3238	0.896873	0.000832733	0.00887272	Chr1:2688880-2690250 FORWARD LENGTH=1286
AT5G15290.1	Uncharacterized protein family (UPF0497)	protein binding,protein binding,cell wall modification,Casparian strip,cell wall modification,cell wall modification,4 iron, 4 sulfur cluster binding,plasma membrane,cell-cell junction assembly,cell-cell junction assembly,plasma membrane,mitochondrion,cell wall modification,protein homodimerization activity,protein binding	1.483	GO:0005515,GO:0005515,GO:0042545,GO:0048226,GO:0042545,GO:0042545,GO:0051539,GO:0005886,GO:0007043,GO:0007043,GO:0005886,GO:0005739,GO:0042545,GO:0042803,GO:0005515	2.685	1.269	3.108	0.146	0.24	0.739	0.711	20.0686	3.9973	0.892399	0.00238441	0.0214703	Chr5:4967011-4968092 FORWARD LENGTH=893
AT4G11320.1	Papain family cysteine protease	proteolysis,cysteine-type peptidase activity,extracellular region,cysteine-type peptidase activity,peptidase activity,peptidase activity,proteolysis	23.222	GO:0006508,GO:0008234,GO:0005576,GO:0008234,GO:0008233,GO:0008233,GO:0006508	21.901	17.653	23.231	11.849	11.255	5.538	11.001	520.928	251.772	0.891498	3.48e-05	0.000562514	Chr4:6887166-6889879 FORWARD LENGTH=2338
AT5G26270.1	transmembrane protein	nucleus,biological_process,molecular_function,nucleus	30.409	GO:0005634,GO:0008150,GO:0003674,GO:0005634	25.826	33.489	28.053	16.141	17.166	13.066	12.608	274.457	141.266	0.88878	1.06e-08	3.27e-07	Chr5:9206457-9207512 FORWARD LENGTH=969
AT3G46490.1	2-oxoglutarate (2OG) and Fe(II)-dependent oxygenase superfamily protein	secondary metabolic process,oxidoreductase activity, acting on paired donors, with incorporation or reduction of molecular oxygen, 2-oxoglutarate as one donor, and incorporation of one atom each of oxygen into both donors,cytoplasm,dioxygenase activity	16.288	GO:0019748,GO:0016706,GO:0005737,GO:0051213	13.398	19.907	15.906	7.546	7.535	7.4	9.994	249.68	125.458	0.888734	6.55e-07	1.5e-05	Chr3:17115483-17119790 FORWARD LENGTH=1478
AT5G44005.1	hypothetical protein	plasma membrane,molecular_function,molecular_function,mitochondrion,biological_process	3.46	GO:0005886,GO:0003674,GO:0003674,GO:0005739,GO:0008150	4.988	5.197	4.373	2.744	1.653	2.178	2.272	44.753	20.7227	0.887488	0.000219987	0.00282789	Chr5:17704843-17705793 REVERSE LENGTH=951
AT5G50335.1	hypothetical protein	molecular_function,nucleus,biological_process	3.283	GO:0003674,GO:0005634,GO:0008150	2.191	3.106	2.649	0.956	0.481	1.173	0.416	16.7296	4.84546	0.884352	0.0032334	0.0273796	Chr5:20489033-20489727 REVERSE LENGTH=695
AT5G63820.1	hypothetical protein (DUF626)	biological_process,molecular_function,nucleus	0.52	GO:0008150,GO:0003674,GO:0005634	1.65	2.67	2.484	0.395	0.827	0.69	0.425	13.903	3.64918	0.882001	0.00325523	0.0275242	Chr5:25541576-25542893 FORWARD LENGTH=678
AT1G11545.1	xyloglucan endotransglucosylase/hydrolase 8	cell wall biogenesis,apoplast,xyloglucan:xyloglucosyl transferase activity,hydrolase activity, hydrolyzing O-glycosyl compounds,xyloglucan metabolic process,hydrolase activity, acting on glycosyl bonds,extracellular region,cell wall organization,cell wall,cell wall organization,xyloglucan metabolic process	56.216	GO:0042546,GO:0048046,GO:0016762,GO:0004553,GO:0010411,GO:0016798,GO:0005576,GO:0071555,GO:0005618,GO:0071555,GO:0010411	60.742	66.065	58.875	35.296	32.986	31.907	30.62	757.341	407.077	0.879235	6.88e-29	1.15e-26	Chr1:3878495-3880391 REVERSE LENGTH=1217
AT5G61520.2	Major facilitator superfamily protein	glucose transmembrane transporter activity,membrane,hexose transmembrane transport,integral component of membrane,carbohydrate:proton symporter activity,integral component of plasma membrane,carbohydrate transmembrane transporter activity,integral component of membrane,carbohydrate transmembrane transporter activity,integral component of plasma membrane,carbohydrate:proton symporter activity	8.379	GO:0005355,GO:0016020,GO:0008645,GO:0016021,GO:0005351,GO:0005887,GO:0015144,GO:0016021,GO:0015144,GO:0005887,GO:0005351	4.848	5.502	5.161	2.401	1.855	1.744	3.529	109.703	51.7593	0.879023	0.000152596	0.00204649	Chr5:24739217-24741304 REVERSE LENGTH=2013
AT4G11211.1	hypothetical protein	molecular_function,molecular_function,biological_process,cellular_component	240.228	GO:0003674,GO:0003674,GO:0008150,GO:0005575	147.3	195.696	194.217	105.567	84.838	92.322	89.432	697.902	368.738	0.878603	4.04e-12	1.96e-10	Chr4:6836106-6836588 FORWARD LENGTH=483
AT3G14860.2	NHL domain-containing protein	extracellular region,extracellular region,biological_process,molecular_function	3.828	GO:0005576,GO:0005576,GO:0008150,GO:0003674	7.738	7.299	10.405	3.253	4.46	4.71	4.508	171.018	87.1804	0.876501	1.05e-06	2.31e-05	Chr3:4998304-5001046 REVERSE LENGTH=1921
AT5G07690.1	myb domain protein 29	response to high light intensity,regulation of glucosinolate biosynthetic process,sequence-specific DNA binding,regulation of response to water deprivation,DNA-binding transcription factor activity,mitochondria-nucleus signaling pathway,response to high light intensity,regulation of transcription, DNA-templated,mitochondria-nucleus signaling pathway,hormone-mediated signaling pathway,hormone-medi…	5.729	GO:0009644,GO:0010439,GO:0043565,GO:2000070,GO:0003700,GO:0031930,GO:0009644,GO:0006355,GO:0031930,GO:0009755,GO:0009755,GO:0050832,GO:0009414,GO:0009682,GO:0009751,GO:0003677,GO:0005634,GO:0003700,GO:0010439,GO:0009739,GO:0044212,GO:0009611,GO:0006355,GO:2000070,GO:0031930,GO:0009867,GO:0006355,GO:0044212,GO:0050832,GO:0010438,GO:0009682,GO:0006355,GO:0031930,GO:0009414,GO:0006355,GO:0009819,GO:…	9.165	6.273	10.653	3.856	3.537	5.735	3.436	156.579	76.1242	0.875732	8.38e-05	0.00121894	Chr5:2446669-2448584 FORWARD LENGTH=1731
AT3G22220.1	hAT transposon superfamily	nucleus,protein dimerization activity,plasmodesma,biological_process,nucleus,DNA binding	1.584	GO:0005634,GO:0046983,GO:0009506,GO:0008150,GO:0005634,GO:0003677	0.83	0.843	0.33	0	0.019	0.187	0.074	20.6451	2.27311	0.875101	0.0015246	0.0147701	Chr3:7839504-7842874 REVERSE LENGTH=2867
AT3G53232.1	ROTUNDIFOLIA like 1	molecular_function,shoot system development,molecular_function,cellular_component	2.548	GO:0003674,GO:0048367,GO:0003674,GO:0005575	3.207	2.528	3.42	1.393	1.182	1.074	0.379	20.9812	7.05308	0.873941	0.0034533	0.0288656	Chr3:19730774-19731519 REVERSE LENGTH=746
AT1G53830.1	pectin methylesterase 2	pectin catabolic process,cell wall modification,pectinesterase activity,pectinesterase inhibitor activity,pectin catabolic process,cell wall modification,plant-type cell wall,pectinesterase activity,extracellular region	2.294	GO:0045490,GO:0042545,GO:0030599,GO:0046910,GO:0045490,GO:0042545,GO:0009505,GO:0030599,GO:0005576	3.03	3.847	3.108	1.673	1.509	1.764	1.58	71.7417	35.7818	0.872594	1.06e-05	0.000192579	Chr1:20098522-20100978 FORWARD LENGTH=2037
AT1G20620.5	catalase 3	hydrogen peroxide catabolic process,plasma membrane,catalase activity,plasmodesma,cytosolic ribosome,chloroplast,cellular response to phosphate starvation,chloroplast stroma,peroxisome,chloroplast envelope,plasma membrane,chloroplast stroma,chloroplast envelope,peroxisome,vacuole,cytosolic ribosome,cytosolic ribosome,cell wall,peroxisome,vacuole,peroxisome,vacuole,cytosolic ribosome,cytosolic rib…	3.98	GO:0042744,GO:0005886,GO:0004096,GO:0009506,GO:0022626,GO:0009507,GO:0016036,GO:0009570,GO:0005777,GO:0009941,GO:0005886,GO:0009570,GO:0009941,GO:0005777,GO:0005773,GO:0022626,GO:0022626,GO:0005618,GO:0005777,GO:0005773,GO:0005777,GO:0005773,GO:0022626,GO:0022626,GO:0005777,GO:0022626,GO:0042744,GO:0005739,GO:0022626,GO:0005777,GO:0005777,GO:0009507,GO:0005515,GO:0046686,GO:0005773,GO:0042542,GO:…	210.559	209.868	237.186	79.853	107.876	107.478	147.671	4170.53	2147.88	0.872483	3.13e-07	7.59e-06	Chr1:7143067-7146477 FORWARD LENGTH=1817
AT4G13570.2	histone H2A 4	DNA binding,nucleus,DNA binding,nuclear chromatin,protein heterodimerization activity,chromatin organization,nucleus,nucleosome,nucleosome,nuclear chromatin,nucleus,DNA binding	7.238	GO:0003677,GO:0005634,GO:0003677,GO:0000790,GO:0046982,GO:0006325,GO:0005634,GO:0000786,GO:0000786,GO:0000790,GO:0005634,GO:0003677	3.664	2.934	2.164	1.195	0.865	0.709	1.238	20.5501	7.25518	0.871166	0.00321518	0.0272877	Chr4:7884516-7885982 FORWARD LENGTH=759
AT1G21270.1	wall-associated kinase 2	protein serine/threonine kinase activity,cell,cellular water homeostasis,protein phosphorylation,cellular water homeostasis,protein phosphorylation,unidimensional cell growth,calcium ion binding,protein phosphorylation,protein serine/threonine kinase activity,polysaccharide binding,ATP binding,plasma membrane,cellular water homeostasis,cellular water homeostasis,protein phosphorylation,protein se…	12.067	GO:0004674,GO:0005623,GO:0009992,GO:0006468,GO:0009992,GO:0006468,GO:0009826,GO:0005509,GO:0006468,GO:0004674,GO:0030247,GO:0005524,GO:0005886,GO:0009992,GO:0009992,GO:0006468,GO:0004674,GO:0004674,GO:0007166,GO:0005886,GO:0006468,GO:0009751,GO:0005524,GO:0009311,GO:0004674,GO:0004674,GO:0006468,GO:0009826	12.549	14.1	11.359	6.506	6.209	7.657	6.272	495.501	265.092	0.864053	1.34e-13	7.48e-12	Chr1:7444749-7448483 FORWARD LENGTH=3585
AT5G03995.1	hypothetical protein	biological_process,molecular_function,mitochondrion	20.027	GO:0008150,GO:0003674,GO:0005739	21.341	16.445	18.289	9.074	10.207	10.357	7.085	66.7523	33.4108	0.86217	4.34e-05	0.000683161	Chr5:1077483-1078304 REVERSE LENGTH=455
AT2G39310.3	jacalin-related lectin 22	cytoplasm,cytoplasm,cytoplasm,carbohydrate binding	22.398	GO:0005737,GO:0005737,GO:0005737,GO:0030246	33.042	34.981	46.948	22.169	10.034	18.24	22.714	634.898	308.61	0.860626	0.000160015	0.00213738	Chr2:16414073-16416737 REVERSE LENGTH=1601
AT3G43850.2	hypothetical protein	vacuole,vacuole,molecular_function,nucleus,biological_process	2.611	GO:0005773,GO:0005773,GO:0003674,GO:0005634,GO:0008150	2.629	5.695	4.345	1.975	1.249	0.503	1.884	41.4057	13.9957	0.857947	0.00409113	0.0332075	Chr3:15703305-15704391 REVERSE LENGTH=997
AT1G13750.1	Purple acid phosphatases superfamily protein	protein serine/threonine phosphatase activity,acid phosphatase activity,extracellular region,extracellular region,metal ion binding,protein serine/threonine phosphatase activity	1.065	GO:0004722,GO:0003993,GO:0005576,GO:0005576,GO:0046872,GO:0004722	1.641	1.797	1.898	0.915	0.586	0.611	1.053	39.8761	18.0478	0.857552	0.000918648	0.0096683	Chr1:4715394-4718269 REVERSE LENGTH=2116
AT2G40530.1	transmembrane protein	response to abscisic acid,multicellular organism development,molecular_function,response to salicylic acid,response to brassinosteroid	1.09	GO:0009737,GO:0007275,GO:0003674,GO:0009751,GO:0009741	3.161	2.7	2.402	1.154	1.115	0.877	1.081	20.0201	7.82016	0.856365	0.00303796	0.0261648	Chr2:16927501-16928280 FORWARD LENGTH=780
AT2G41100.1	Calcium-binding EF hand family protein	nucleus,vacuolar membrane,calcium ion binding,vacuolar membrane,mitochondrion,cytoplasm,vacuolar membrane,protein binding,vacuolar membrane,mitochondrion,plasmodesma,response to absence of light,vacuolar membrane,response to temperature stimulus,vacuolar membrane,mitochondrion,vacuolar membrane,thigmotropism,response to mechanical stimulus,vacuolar membrane,calcium-mediated signaling,calcium ion …	30.155	GO:0005634,GO:0005774,GO:0005509,GO:0005774,GO:0005739,GO:0005737,GO:0005774,GO:0005515,GO:0005774,GO:0005739,GO:0009506,GO:0009646,GO:0005774,GO:0009266,GO:0005774,GO:0005739,GO:0005774,GO:0009652,GO:0009612,GO:0005774,GO:0019722,GO:0005509,GO:0005739,GO:0005774	33.527	44.412	45.16	13.002	21.664	20.615	25.854	518.236	261.219	0.856104	2.49e-05	0.00041625	Chr2:17138065-17139617 FORWARD LENGTH=1252
AT1G13540.1	hypothetical protein (DUF1262)	biological_process,chloroplast,molecular_function	0.761	GO:0008150,GO:0009507,GO:0003674	1.818	1.553	2.283	0.665	0.884	0.67	0.831	23.779	9.80624	0.854239	0.00252283	0.0224394	Chr1:4635463-4636805 REVERSE LENGTH=1254
AT1G20440.1	cold-regulated 47	cytosol,response to cold,cold acclimation,response to water deprivation,response to cold,membrane,defense response to fungus,defense response to fungus,response to abscisic acid,response to cold,heat acclimation,cold acclimation,nucleus,response to osmotic stress,cold acclimation,response to abscisic acid,molecular_function,response to water deprivation,cytosol,response to water deprivation,cold …	72.745	GO:0005829,GO:0009409,GO:0009631,GO:0009414,GO:0009409,GO:0016020,GO:0050832,GO:0050832,GO:0009737,GO:0009409,GO:0010286,GO:0009631,GO:0005634,GO:0006970,GO:0009631,GO:0009737,GO:0003674,GO:0009414,GO:0005829,GO:0009414,GO:0009631,GO:0009631,GO:0006970,GO:0009414,GO:0005829,GO:0010286,GO:0009415,GO:0009409,GO:0009631	76.321	90.783	88.22	38.872	46.537	37.228	55.292	2106.78	1121.26	0.853518	2.78e-09	9.24e-08	Chr1:7084409-7086873 REVERSE LENGTH=2320
AT2G36100.1	Uncharacterized protein family (UPF0497)	plasma membrane,protein binding,cell wall modification,cell wall modification,protein homodimerization activity,Casparian strip,cell-cell junction assembly,protein binding,4 iron, 4 sulfur cluster binding,plasma membrane,Casparian strip,plasma membrane,plasma membrane,protein binding,cell wall modification,cell-cell junction assembly,Casparian strip,cell wall modification,protein binding	10.635	GO:0005886,GO:0005515,GO:0042545,GO:0042545,GO:0042803,GO:0048226,GO:0007043,GO:0005515,GO:0051539,GO:0005886,GO:0048226,GO:0005886,GO:0005886,GO:0005515,GO:0042545,GO:0007043,GO:0048226,GO:0042545,GO:0005515	13.239	7.532	10.68	4.708	4.325	4.02	6.641	90.7601	43.5114	0.851754	0.000350795	0.00423369	Chr2:15159591-15160799 REVERSE LENGTH=904
AT1G76180.1	Dehydrin family protein	plasma membrane,cytosol,response to desiccation,plasma membrane,response to water deprivation,response to desiccation,chloroplast,cold acclimation,cold acclimation,cytosol,nucleus,response to cold,chloroplast,calcium ion binding,response to water deprivation,response to water,cytosol,response to abscisic acid,response to cold,response to abscisic acid,nucleus,response to abscisic acid,membrane	64.075	GO:0005886,GO:0005829,GO:0009269,GO:0005886,GO:0009414,GO:0009269,GO:0009507,GO:0009631,GO:0009631,GO:0005829,GO:0005634,GO:0009409,GO:0009507,GO:0005509,GO:0009414,GO:0009415,GO:0005829,GO:0009737,GO:0009409,GO:0009737,GO:0005634,GO:0009737,GO:0016020	38.729	43.935	45.215	24.861	18.953	21.886	25.106	502.782	272.317	0.849933	2.16e-13	1.18e-11	Chr1:28586663-28587927 REVERSE LENGTH=1178
AT2G24762.1	glutamine dumper 4	regulation of amino acid export,integral component of membrane,chloroplast,molecular_function,amino acid transport	18.291	GO:0080143,GO:0016021,GO:0009507,GO:0003674,GO:0006865	19.915	14.07	23.396	9.708	9.15	10.751	9.782	200.797	105.525	0.849223	1.03e-06	2.26e-05	Chr2:10559173-10560239 FORWARD LENGTH=1067
AT5G47590.1	Heat shock protein HSP20/alpha crystallin family	mitochondrion	3.701	GO:0005739	2.666	7.776	4.29	2.391	1.768	2.02	1.45	59.4844	23.3726	0.847503	0.00349496	0.0291498	Chr5:19297614-19299174 REVERSE LENGTH=1201
AT4G31820.1	Phototropic-responsive NPH3 family protein	late endosome,protein ubiquitination,plasma membrane,basipetal auxin transport,late endosome,response to light stimulus,phyllome development,auxin transport,cotyledon development,protein ubiquitination,plant organ development,positive regulation of flower development,cotyledon development,plasma membrane,protein ubiquitination,inflorescence development,apical protein localization,flower developme…	12.726	GO:0005770,GO:0016567,GO:0005886,GO:0010540,GO:0005770,GO:0009416,GO:0048827,GO:0060918,GO:0048825,GO:0016567,GO:0099402,GO:0009911,GO:0048825,GO:0005886,GO:0016567,GO:0010229,GO:0045176,GO:0009908	14.871	13.461	15.099	7.899	7.881	7.795	7.851	466.87	258.121	0.844985	1.84e-29	3.19e-27	Chr4:15390519-15394626 REVERSE LENGTH=2984
AT2G25850.3	poly(A) polymerase 2	protein binding,protein binding,RNA polyadenylation,nucleus,polynucleotide adenylyltransferase activity,RNA polyadenylation,protein binding,cytoplasm,nucleus,mRNA polyadenylation,RNA 3'-end processing,nucleus,RNA 3'-end processing,nucleus,nucleus,protein binding,RNA polyadenylation,RNA polyadenylation,mRNA polyadenylation,nucleus,nucleus,protein binding,protein binding,nucleotidyltransferase acti…	5.78	GO:0005515,GO:0005515,GO:0043631,GO:0005634,GO:0004652,GO:0043631,GO:0005515,GO:0005737,GO:0005634,GO:0006378,GO:0031123,GO:0005634,GO:0031123,GO:0005634,GO:0005634,GO:0005515,GO:0043631,GO:0043631,GO:0006378,GO:0005634,GO:0005634,GO:0005515,GO:0005515,GO:0016779,GO:0005515,GO:0005634	3.114	3.786	2.998	1.071	1.576	2.207	1.57	110.328	54.8005	0.840882	0.000137455	0.0018717	Chr2:11025510-11030627 REVERSE LENGTH=3086
AT4G35930.4	F-box family protein	molecular_function,biological_process,nucleus	1.483	GO:0003674,GO:0008150,GO:0005634	2.014	5.421	3.447	0.852	0	0.591	0.794	57.898	9.10046	0.840362	0.00284933	0.024842	Chr4:17018929-17021073 FORWARD LENGTH=1540
AT2G34490.1	cytochrome P450%2C family 710%2C subfamily A%2C polypeptide 2	oxygen binding,oxidation-reduction process,sterol metabolic process,extracellular region,C-22 sterol desaturase activity,oxidation-reduction process,integral component of membrane,monooxygenase activity	8.657	GO:0019825,GO:0055114,GO:0016125,GO:0005576,GO:0000249,GO:0055114,GO:0016021,GO:0004497	8.093	9.035	10.9	5.54	4.998	5.026	4.267	202.564	109.434	0.839317	1.39e-08	4.23e-07	Chr2:14535506-14537556 REVERSE LENGTH=2051
AT4G39480.1	cytochrome P450%2C family 96%2C subfamily A%2C polypeptide 9	extracellular region,oxygen binding	0.355	GO:0005576,GO:0019825	1.035	0.883	1.329	0.374	0.5	0.384	0.508	24.0296	10.0294	0.837906	0.0031172	0.0266668	Chr4:18362258-18364359 FORWARD LENGTH=2102
AT1G79110.2	zinc ion binding protein	nucleus,cytoplasm,regulation of programmed cell death,ubiquitin-protein transferase activity,ubiquitin-protein transferase activity,regulation of programmed cell death	0.659	GO:0005634,GO:0005737,GO:0043067,GO:0004842,GO:0004842,GO:0043067	2.657	0.903	1.183	0.603	0.384	0.493	0.563	25.9804	8.5878	0.836074	0.00531685	0.0410915	Chr1:29759030-29760789 FORWARD LENGTH=1586
AT1G18570.1	myb domain protein 51	transcription, DNA-templated,induced systemic resistance,response to ethylene,defense response by callose deposition in cell wall,defense response by callose deposition in cell wall,transcription regulatory region DNA binding,response to jasmonic acid,response to abscisic acid,defense response to bacterium,response to salicylic acid,response to insect,transcription regulatory region DNA binding,D…	1.622	GO:0006351,GO:0009682,GO:0009723,GO:0052544,GO:0052544,GO:0044212,GO:0009753,GO:0009737,GO:0042742,GO:0009751,GO:0009625,GO:0044212,GO:0003677,GO:0006355,GO:0006355,GO:0009651,GO:0005634,GO:0009617,GO:0009739,GO:0009733,GO:0042742,GO:0009759,GO:0009651,GO:0006355,GO:0052544,GO:0009682,GO:0009759,GO:0030154,GO:0043565,GO:0003700,GO:0005634	3.599	2.974	4.153	1.871	1.74	2.148	1.404	66.6124	34.0079	0.83548	0.000109898	0.0015365	Chr1:6389399-6391386 FORWARD LENGTH=1785
AT1G09570.2	phytochrome A	protein binding,red, far-red light phototransduction,protein-tetrapyrrole linkage,protein binding,nucleus,mRNA binding,protein-chromophore linkage,regulation of transcription, DNA-templated,protein kinase activity,nuclear speck,protein binding,far-red light photoreceptor activity,response to very low fluence red light stimulus,gravitropism,protein histidine kinase activity,regulation of transcrip…	11.497	GO:0005515,GO:0009585,GO:0017006,GO:0005515,GO:0005634,GO:0003729,GO:0018298,GO:0006355,GO:0004672,GO:0016607,GO:0005515,GO:0031516,GO:0010203,GO:0009630,GO:0004673,GO:0006355,GO:0017148,GO:0010201,GO:0006355,GO:0005515,GO:0018298,GO:0005515,GO:0004672,GO:0000155,GO:0010161,GO:0017006,GO:0005515,GO:0042802,GO:0018298,GO:0018298,GO:0009883,GO:0010218,GO:0000155,GO:0004673,GO:0005515,GO:0005515,GO:…	18.609	18.952	18.977	6.34	10.13	9.874	12.488	769.391	403.845	0.830543	6.29e-06	0.000119529	Chr1:3095256-3100357 REVERSE LENGTH=3738
AT1G79110.1	zinc ion binding protein	nucleus,cytoplasm,regulation of programmed cell death,ubiquitin-protein transferase activity,ubiquitin-protein transferase activity,regulation of programmed cell death	7.77	GO:0005634,GO:0005737,GO:0043067,GO:0004842,GO:0004842,GO:0043067	5.902	5.35	5.886	1.788	3.104	3.597	1.081	79.9406	33.9576	0.83035	0.00331907	0.0279364	Chr1:29759158-29760691 FORWARD LENGTH=1369
AT1G35720.1	annexin 1	response to cold,vacuolar membrane,chloroplast stroma,protein homodimerization activity,response to osmotic stress,response to osmotic stress,response to salt stress,ATP binding,calcium ion binding,ATP binding,copper ion binding,nucleus,peroxidase activity,peroxidase activity,chloroplast stroma,calcium-dependent phospholipid binding,response to cadmium ion,chloroplast,plasma membrane,chloroplast …	33.742	GO:0009409,GO:0005774,GO:0009570,GO:0042803,GO:0006970,GO:0006970,GO:0009651,GO:0005524,GO:0005509,GO:0005524,GO:0005507,GO:0005634,GO:0004601,GO:0004601,GO:0009570,GO:0005544,GO:0046686,GO:0009507,GO:0005886,GO:0009570,GO:0005773,GO:0005773,GO:0009651,GO:0005507,GO:0009409,GO:0006970,GO:0009506,GO:0009579,GO:0005618,GO:0048046,GO:0070588,GO:0009408,GO:0005509,GO:0042803,GO:0005774,GO:0009507,GO:…	38.869	28.616	38.302	19.737	19.001	15.944	20.857	499.51	272.864	0.828914	4.5e-10	1.67e-08	Chr1:13225168-13227239 FORWARD LENGTH=1390
AT4G25990.1	CCT motif family protein	molecular_function,biological_process,nucleus	3.042	GO:0003674,GO:0008150,GO:0005634	2.564	3.035	3.731	2.255	1.201	1.271	1.229	87.1388	42.698	0.828817	0.00063039	0.00697328	Chr4:13191085-13194124 REVERSE LENGTH=2618
AT1G69220.1	Protein kinase superfamily protein	protein serine/threonine kinase activity,protein binding,regulation of cell growth,kinase activity,activation of protein kinase activity,plasma membrane,trans-Golgi network,early endosome,stress-activated protein kinase signaling cascade,protein binding,activation of protein kinase activity,trans-Golgi network,signal transduction by protein phosphorylation,stress-activated protein kinase signalin…	0	GO:0004674,GO:0005515,GO:0001558,GO:0016301,GO:0032147,GO:0005886,GO:0005802,GO:0005769,GO:0031098,GO:0005515,GO:0032147,GO:0005802,GO:0023014,GO:0031098,GO:0023014,GO:0005634,GO:0005737,GO:0005802,GO:0005515,GO:0005634,GO:0005737,GO:0023014,GO:0005739,GO:0004674,GO:0005515,GO:0000775,GO:0005737,GO:0042127,GO:0005694,GO:0004674,GO:0032147,GO:0031098,GO:0005769,GO:0001558,GO:0023014	1.66	3.441	2.063	1.091	0.461	1.429	0.785	74.6854	29.6595	0.827843	0.00451432	0.0360497	Chr1:26020089-26026285 REVERSE LENGTH=2886
AT1G56220.3	Dormancy/auxin associated family protein	nucleus,nucleus,nucleus,nucleus,molecular_function	8.911	GO:0005634,GO:0005634,GO:0005634,GO:0005634,GO:0003674	6.135	10.953	8.068	4.355	4.248	3.745	4.258	98.4234	49.4629	0.827757	0.000171189	0.00227184	Chr1:21042977-21044782 FORWARD LENGTH=1173
AT3G22142.1	Bifunctional inhibitor/lipid-transfer protein/seed storage 2S albumin superfamily protein	cellular_component	32.145	GO:0005575	27.606	29.845	27.512	14.281	14.917	16.279	16.59	1419.29	791.401	0.825641	5.01e-28	7.95e-26	Chr3:7803492-7808046 REVERSE LENGTH=4555
AT2G05520.3	glycine-rich protein 3	regulation of cell size,response to ethylene,extracellular region,extracellular region,unidimensional cell growth,extracellular region,response to desiccation,protein binding,unidimensional cell growth,extracellular region,extracellular region,extracellular region,root development,response to abscisic acid,response to aluminum ion,extracellular region,response to salicylic acid,response to desicc…	29.952	GO:0008361,GO:0009723,GO:0005576,GO:0005576,GO:0009826,GO:0005576,GO:0009269,GO:0005515,GO:0009826,GO:0005576,GO:0005576,GO:0005576,GO:0048364,GO:0009737,GO:0010044,GO:0005576,GO:0009751,GO:0009269	35.82	73.17	33.856	19.249	19.703	20.989	29.41	287.079	136.542	0.825612	0.00104058	0.0107105	Chr2:2026162-2027117 FORWARD LENGTH=668
AT4G08040.1	1-aminocyclopropane-1-carboxylate synthase 11	pyridoxal phosphate binding,ethylene biosynthetic process,ethylene biosynthetic process,1-aminocyclopropane-1-carboxylate synthase activity,fruit ripening,ethylene biosynthetic process,cytoplasm,1-aminocyclopropane-1-carboxylate synthase activity,protein binding,ethylene biosynthetic process	2.586	GO:0030170,GO:0009693,GO:0009693,GO:0016847,GO:0009835,GO:0009693,GO:0005737,GO:0016847,GO:0005515,GO:0009693	1.734	2.233	2.035	1.195	1.009	0.719	0.822	38.1468	18.2035	0.821546	0.00122295	0.0122262	Chr4:4886962-4889224 FORWARD LENGTH=1818
AT1G19350.4	Brassinosteroid signaling positive regulator (BZR1) family protein	brassinosteroid mediated signaling pathway,nucleus,RNA polymerase II proximal promoter sequence-specific DNA binding,negative regulation of transcription, DNA-templated,protein binding,regulation of transcription, DNA-templated,nucleus,nucleus,cellular response to brassinosteroid stimulus,cytoplasm,regulation of transcription, DNA-templated,protein binding,defense response to bacterium,quiescent …	11.585	GO:0009742,GO:0005634,GO:0000978,GO:0045892,GO:0005515,GO:0006355,GO:0005634,GO:0005634,GO:0071367,GO:0005737,GO:0006355,GO:0005515,GO:0042742,GO:1904961,GO:0009742,GO:0003677,GO:0009742,GO:0005634,GO:0006355,GO:0005515,GO:0005515,GO:0005515,GO:0005829,GO:0006351,GO:0005634,GO:0005634,GO:0000978,GO:0006351,GO:0042742,GO:0005515,GO:0005634,GO:0005515,GO:0006355,GO:0009742,GO:0045892,GO:0005515,GO:…	18.246	17.176	18.684	12.108	3.595	6.632	10.271	278.786	128.251	0.821024	0.00206779	0.0190864	Chr1:6688463-6690411 FORWARD LENGTH=1502
AT3G08030.2	DNA-directed RNA polymerase subunit beta (Protein of unknown function%2C DUF642)	chloroplast,biological_process,plasma membrane,plasma membrane,cell wall,molecular_function,cell wall,cell wall	39.586	GO:0009507,GO:0008150,GO:0005886,GO:0005886,GO:0005618,GO:0003674,GO:0005618,GO:0005618	32.883	30.951	36.46	19.966	19.568	15.895	17.975	522.999	292.247	0.820871	5.14e-17	3.85e-15	Chr3:2564153-2566002 FORWARD LENGTH=1519
AT5G07460.1	peptidemethionine sulfoxide reductase 2	cellular response to oxidative stress,response to karrikin,cellular protein modification process,cellular protein modification process,cellular protein modification process,cellular protein modification process,cellular response to oxidative stress,cytosol,cellular protein modification process,oxidation-reduction process,chloroplast,peptide-methionine (S)-S-oxide reductase activity,L-methionine:t…	19.444	GO:0034599,GO:0080167,GO:0006464,GO:0006464,GO:0006464,GO:0006464,GO:0034599,GO:0005829,GO:0006464,GO:0055114,GO:0009507,GO:0008113,GO:0033744,GO:0006979,GO:0008113,GO:0005829,GO:0006464	21.789	17.146	25.999	9.957	12.302	12.574	11.241	263.355	143.054	0.820074	1.52e-07	3.92e-06	Chr5:2360630-2362228 REVERSE LENGTH=1214
AT2G16750.1	kinase with adenine nucleotide alpha hydrolases-like domain-containing protein	protein phosphorylation,transmembrane receptor protein serine/threonine kinase activity,protein phosphorylation,transmembrane receptor protein serine/threonine kinase activity,ATP binding,protein phosphorylation,plasma membrane,transmembrane receptor protein serine/threonine kinase activity,kinase activity,ATP binding,hydrolase activity,plasma membrane	2.979	GO:0006468,GO:0004675,GO:0006468,GO:0004675,GO:0005524,GO:0006468,GO:0005886,GO:0004675,GO:0016301,GO:0005524,GO:0016787,GO:0005886	1.678	2.497	2.072	1.071	1.038	0.493	1.118	49.0797	22.2484	0.819959	0.00229008	0.0207424	Chr2:7271674-7274693 FORWARD LENGTH=2213
AT3G22600.1	Bifunctional inhibitor/lipid-transfer protein/seed storage 2S albumin superfamily protein	anchored component of membrane,lipid transport,lipid transport,lipid binding,anchored component of membrane,lipid binding,plasma membrane	3.739	GO:0031225,GO:0006869,GO:0006869,GO:0008289,GO:0031225,GO:0008289,GO:0005886	5.725	3.086	6.573	1.497	3.297	2.335	1.45	73.8456	31.6173	0.818009	0.00394816	0.0322217	Chr3:8006249-8007836 REVERSE LENGTH=1414
AT5G08260.1	serine carboxypeptidase-like 35	extracellular region,serine-type carboxypeptidase activity,serine-type carboxypeptidase activity,proteolysis involved in cellular protein catabolic process,proteolysis,proteolysis involved in cellular protein catabolic process,proteolysis involved in cellular protein catabolic process,extracellular region,serine-type carboxypeptidase activity,vacuole,serine-type carboxypeptidase activity,vacuole	14.868	GO:0005576,GO:0004185,GO:0004185,GO:0051603,GO:0006508,GO:0051603,GO:0051603,GO:0005576,GO:0004185,GO:0005773,GO:0004185,GO:0005773	18.311	14.07	17.052	11.038	8.496	7.676	8.387	308.133	169.624	0.816994	7.66e-09	2.41e-07	Chr5:2657054-2661437 FORWARD LENGTH=1790
AT2G44130.1	Galactose oxidase/kelch repeat superfamily protein	protein binding,cytosol,protein binding,regulation of phenylpropanoid metabolic process,regulation of phenylpropanoid metabolic process,nucleus	17.505	GO:0005515,GO:0005829,GO:0005515,GO:2000762,GO:2000762,GO:0005634	22.404	34.687	27.659	16.796	11.764	10.209	18.446	419.364	215.688	0.814724	0.000142441	0.00193267	Chr2:18253610-18255054 FORWARD LENGTH=1445
AT5G01210.1	HXXXD-type acyl-transferase family protein	cytoplasm,transferase activity,transferase activity, transferring acyl groups other than amino-acyl groups	15.692	GO:0005737,GO:0016740,GO:0016747	16.717	18.587	18.5	9.365	10.476	7.795	11.149	338.372	186.333	0.812902	5.63e-10	2.05e-08	Chr5:84474-86275 FORWARD LENGTH=1802
AT3G22125.1	transmembrane protein	NA	27.823	NA	32.455	34.677	30.519	17.316	18.944	17.915	17.827	1032.07	580.961	0.81258	9.24e-29	1.54e-26	Chr3:7803338-7807890 FORWARD LENGTH=2933
AT2G27370.1	Uncharacterized protein family (UPF0497)	cell wall modification,cell-cell junction assembly,plasma membrane,Casparian strip,protein binding,protein binding,cell wall modification,protein homodimerization activity,protein binding,cell wall modification,cell-cell junction assembly,cell wall modification,protein binding,plasma membrane,4 iron, 4 sulfur cluster binding,Casparian strip	2.066	GO:0042545,GO:0007043,GO:0005886,GO:0048226,GO:0005515,GO:0005515,GO:0042545,GO:0042803,GO:0005515,GO:0042545,GO:0007043,GO:0042545,GO:0005515,GO:0005886,GO:0051539,GO:0048226	3.161	1.919	3.456	0.333	1.413	1.084	1.219	30.5532	11.1084	0.809723	0.00664668	0.0491456	Chr2:11708429-11710128 REVERSE LENGTH=1088
AT1G06640.3	2-oxoglutarate (2OG) and Fe(II)-dependent oxygenase superfamily protein	metal ion binding,oxidoreductase activity, acting on paired donors, with incorporation or reduction of molecular oxygen, 2-oxoglutarate as one donor, and incorporation of one atom each of oxygen into both donors,cytoplasm,oxidation-reduction process,cytoplasm,oxidoreductase activity,cytoplasm	17.632	GO:0046872,GO:0016706,GO:0005737,GO:0055114,GO:0005737,GO:0016491,GO:0005737	30.198	25.409	31.427	13.532	14.407	18.21	17.098	372.294	207.107	0.806582	1.6e-10	6.32e-09	Chr1:2032338-2033910 FORWARD LENGTH=1272
AT2G28671.1	hypothetical protein	molecular_function,biological_process,cellular_component	5.298	GO:0003674,GO:0008150,GO:0005575	9.901	5.837	7.279	4.812	3.844	3.193	4	147.126	77.5216	0.806271	7.59e-05	0.00111916	Chr2:12300203-12302036 FORWARD LENGTH=1834
AT3G49110.1	peroxidase CA	hydrogen peroxide catabolic process,extracellular region,reactive oxygen species metabolic process,response to light stimulus,vacuole,unidimensional cell growth,plant-type cell wall,metal ion binding,extracellular region,reactive oxygen species metabolic process,defense response to bacterium,defense response to bacterium,vacuole,unidimensional cell growth,pathogen-associated molecular pattern dep…	7.681	GO:0042744,GO:0005576,GO:0072593,GO:0009416,GO:0005773,GO:0009826,GO:0009505,GO:0046872,GO:0005576,GO:0072593,GO:0042742,GO:0042742,GO:0005773,GO:0009826,GO:0052033,GO:0042744,GO:0052033,GO:0009505,GO:0006952,GO:0004601,GO:0055114,GO:0006979,GO:0050832,GO:0020037,GO:0072593,GO:0004601,GO:0050832,GO:0072593	8.046	5.796	11.405	5.145	2.912	4.838	3.593	135.865	67.7001	0.806079	0.000914786	0.00963146	Chr3:18200587-18203265 FORWARD LENGTH=1565
AT2G02130.1	low-molecular-weight cysteine-rich 68	defense response to fungus,plasmodesma,cell wall,extracellular region,extracellular region,defense response to fungus,defense response,killing of cells of other organism,defense response,peptidase inhibitor activity	262.587	GO:0050832,GO:0009506,GO:0005618,GO:0005576,GO:0005576,GO:0050832,GO:0006952,GO:0031640,GO:0006952,GO:0030414	201.235	175.282	207.363	113.092	110.144	115.085	94.734	1252.42	709.852	0.806042	2.05e-21	2.15e-19	Chr2:539898-540707 FORWARD LENGTH=707
AT1G53700.1	WAG 1	protein serine/threonine kinase activity,nucleus,protein phosphorylation,cytoplasm,plasma membrane,kinase activity,ATP binding,protein serine/threonine kinase activity,ATP binding,protein serine/threonine kinase activity,kinase activity,protein serine/threonine kinase activity,protein phosphorylation,protein serine/threonine kinase activity,cotyledon development,protein serine/threonine kinase ac…	0.811	GO:0004674,GO:0005634,GO:0006468,GO:0005737,GO:0005886,GO:0016301,GO:0005524,GO:0004674,GO:0005524,GO:0004674,GO:0016301,GO:0004674,GO:0006468,GO:0004674,GO:0048825,GO:0004674,GO:0048364,GO:0006468,GO:0009926,GO:0005634	1.408	1.279	0.935	0.249	0.567	0.65	0.36	23.6398	9.07952	0.804743	0.00646567	0.0481277	Chr1:20048434-20050294 FORWARD LENGTH=1861
AT5G13410.3	FKBP-like peptidyl-prolyl cis-trans isomerase family protein	thylakoid lumen,chloroplast thylakoid lumen,chloroplast thylakoid membrane,chloroplast thylakoid lumen,chloroplast thylakoid membrane,chloroplast thylakoid membrane,chloroplast thylakoid lumen,chloroplast thylakoid lumen,chloroplast thylakoid membrane,chloroplast,chloroplast,chloroplast,peptidyl-prolyl cis-trans isomerase activity,chloroplast thylakoid membrane,chloroplast thylakoid membrane,isom…	1.166	GO:0031977,GO:0009543,GO:0009535,GO:0009543,GO:0009535,GO:0009535,GO:0009543,GO:0009543,GO:0009535,GO:0009507,GO:0009507,GO:0009507,GO:0003755,GO:0009535,GO:0009535,GO:0016853,GO:0009535,GO:0009507,GO:0009535,GO:0009543,GO:0009535,GO:0009535,GO:0009543,GO:0009579,GO:0009579,GO:0009543,GO:0009543,GO:0009543,GO:0009543,GO:0009543,GO:0003755,GO:0009543,GO:0005528	2.415	2.193	2.879	0.956	0.442	1.33	1.182	26.922	11.1366	0.802474	0.00566078	0.0432602	Chr5:4299705-4301780 REVERSE LENGTH=1090
AT5G39740.2	ribosomal protein L5 B	cytosolic large ribosomal subunit,cytoplasm,ribosomal large subunit assembly,cytosolic large ribosomal subunit,vacuole,nucleolus,cell proliferation,ribosome biogenesis,structural constituent of ribosome,cytosolic ribosome,cytosolic large ribosomal subunit,translation,leaf morphogenesis,cytosolic large ribosomal subunit,cytosolic ribosome,cytosolic large ribosomal subunit,cytosolic ribosome,5S rRN…	200.54	GO:0022625,GO:0005737,GO:0000027,GO:0022625,GO:0005773,GO:0005730,GO:0008283,GO:0042254,GO:0003735,GO:0022626,GO:0022625,GO:0006412,GO:0009965,GO:0022625,GO:0022626,GO:0022625,GO:0022626,GO:0008097,GO:0006412,GO:0022626,GO:0022626,GO:0022626,GO:0022625,GO:0005773,GO:0022625,GO:0022625,GO:0005737,GO:0022626,GO:0005886,GO:0022626,GO:0006412,GO:0005840,GO:0005829,GO:0005730	59.483	127.196	107.775	71.268	44.192	40.993	36.19	1286.24	640.134	0.801574	0.000957686	0.00999234	Chr5:15903315-15905459 FORWARD LENGTH=1291
AT2G41230.1	ORGAN SIZE-like protein	regulation of cell growth,integral component of membrane,nucleus,regulation of cell growth,cellular response to abscisic acid stimulus,mitochondrion,regulation of response to water deprivation,endoplasmic reticulum,cellular response to brassinosteroid stimulus,cellular response to ethylene stimulus,regulation of cell division,regulation of ethylene-activated signaling pathway,regulation of respon…	4.665	GO:0001558,GO:0016021,GO:0005634,GO:0001558,GO:0071215,GO:0005739,GO:2000070,GO:0005783,GO:0071367,GO:0071369,GO:0051302,GO:0010104,GO:2000070,GO:0010104,GO:0048569	4.494	3.198	6.692	3.004	1.98	1.38	1.894	43.9626	19.3337	0.801403	0.0046949	0.0371797	Chr2:17194748-17195697 REVERSE LENGTH=950
AT1G20190.1	expansin 11	plant-type cell wall loosening,extracellular region,unidimensional cell growth,membrane,unidimensional cell growth,plant-type cell wall modification involved in multidimensional cell growth,plant-type cell wall organization,plant-type cell wall loosening,cell wall,unidimensional cell growth,cell wall,plant-type cell wall loosening,membrane,plant-type cell wall loosening,extracellular region,unidi…	19.558	GO:0009828,GO:0005576,GO:0009826,GO:0016020,GO:0009826,GO:0009831,GO:0009664,GO:0009828,GO:0005618,GO:0009826,GO:0005618,GO:0009828,GO:0016020,GO:0009828,GO:0005576,GO:0009826,GO:0005576,GO:0009664,GO:0009831	27.355	31.104	34.92	17.326	19.511	15.875	15.869	415.198	232.914	0.801263	2.76e-11	1.18e-09	Chr1:6998335-6999839 REVERSE LENGTH=1315
AT4G01870.1	tolB protein-like protein	nucleus,molecular_function	10.255	GO:0005634,GO:0003674	5.687	9.786	4.593	1.912	2.72	4.07	3.556	147.275	68.3684	0.799446	0.00284982	0.024842	Chr4:808376-810574 REVERSE LENGTH=2071
AT5G42860.1	late embryogenesis abundant protein%2C group 2	molecular_function,trans-Golgi network,plasma membrane,nucleus,trans-Golgi network,biological_process,integral component of membrane,trans-Golgi network,plasma membrane	0.545	GO:0003674,GO:0005802,GO:0005886,GO:0005634,GO:0005802,GO:0008150,GO:0016021,GO:0005802,GO:0005886	1.967	1.35	1.366	0.748	0.836	0.434	0.48	22.5958	9.24186	0.798985	0.00620838	0.0465244	Chr5:17183061-17185032 REVERSE LENGTH=1416
AT5G10180.1	slufate transporter 2%3B1	sulfate transport,integral component of membrane,sulfate transmembrane transporter activity,anion:anion antiporter activity,sulfate transmembrane transporter activity,sulfate transmembrane transporter activity,sulfate transmembrane transporter activity,sulfate transmembrane transport	17.556	GO:0008272,GO:0016021,GO:0015116,GO:0015301,GO:0015116,GO:0015116,GO:0015116,GO:1902358	23.905	17.328	27.1	12.607	12.11	13.135	12.017	623.989	348.473	0.797514	6.53e-09	2.07e-07	Chr5:3193017-3197136 FORWARD LENGTH=2560
AT1G30750.1	TPRXL	molecular_function,biological_process	5.02	GO:0003674,GO:0008150	7.897	4.619	5.537	3.399	3.085	2.759	2.66	55.2279	27.8505	0.796658	0.000922665	0.00969543	Chr1:10904775-10905724 REVERSE LENGTH=950
AT5G44530.1	Subtilase family protein	extracellular region,proteolysis,serine-type endopeptidase activity,proteolysis,proteolysis,serine-type endopeptidase activity,extracellular region	7.073	GO:0005576,GO:0006508,GO:0004252,GO:0006508,GO:0006508,GO:0004252,GO:0005576	9.305	7.167	8.315	4.095	5.373	3.814	4.692	261.274	144.938	0.795574	5.01e-08	1.38e-06	Chr5:17937622-17941292 FORWARD LENGTH=2931
AT3G07525.2	autophagocytosis-associated family protein	response to carbon starvation,autophagy,transporter activity,cellular response to nitrogen starvation,transferase activity,positive regulation of autophagosome assembly,defense response to fungus,positive regulation of autophagosome assembly,defense response to bacterium,defense response to fungus,cellular response to nitrogen starvation,cytoplasm,cellular pigment accumulation,defense response to…	3.029	GO:0090549,GO:0006914,GO:0005215,GO:0006995,GO:0016740,GO:2000786,GO:0050832,GO:2000786,GO:0042742,GO:0050832,GO:0006995,GO:0005737,GO:0043482,GO:0042742,GO:0004839,GO:0006914,GO:0005737,GO:0050832,GO:0050832,GO:0016021,GO:2000786	5.286	5.553	7.875	4.033	1.653	3.311	2.069	49.3248	22.5189	0.79457	0.00419453	0.0338509	Chr3:2399143-2400402 REVERSE LENGTH=837
AT1G71220.1	EMS-MUTAGENIZED BRI1 SUPPRESSOR 1	defense response signaling pathway, resistance gene-independent,chloroplast,endoplasmic reticulum,transferase activity, transferring glycosyl groups,integral component of membrane,transferase activity, transferring hexosyl groups,chloroplast,ER-associated misfolded protein catabolic process,ER-associated misfolded protein catabolic process,carbohydrate biosynthetic process,protein N-linked glycos…	2.206	GO:0010204,GO:0009507,GO:0005783,GO:0016757,GO:0016021,GO:0016758,GO:0009507,GO:0071712,GO:0071712,GO:0016051,GO:0018279,GO:0006486,GO:0006486,GO:0009626,GO:0005788,GO:0009626,GO:0005788,GO:0046283,GO:0006486,GO:0003980,GO:0071712,GO:0010204,GO:0018279,GO:0071712,GO:0018279,GO:0006486,GO:0006486,GO:0005783,GO:0051082,GO:0005788,GO:0006486,GO:0005783,GO:0009751,GO:0003980,GO:0005783	7.104	2.812	5.702	2.224	1.355	2.572	3.325	291.609	135.577	0.793469	0.00339793	0.0285115	Chr1:26841630-26851959 FORWARD LENGTH=5105
AT3G10390.3	protein FLOWERING locus D-like protein	mitochondrion,regulation of transcription, DNA-templated,regulation of transcription, DNA-templated,oxidation-reduction process,oxidoreductase activity,regulation of transcription, DNA-templated,histone deacetylation,histone deacetylation,primary amine oxidase activity,oxidoreductase activity,oxidoreductase activity,DNA binding,oxidation-reduction process,positive regulation of flower development…	3.017	GO:0005739,GO:0006355,GO:0006355,GO:0055114,GO:0016491,GO:0006355,GO:0016575,GO:0016575,GO:0008131,GO:0016491,GO:0016491,GO:0003677,GO:0055114,GO:0009911,GO:0010228,GO:0006351,GO:0016575,GO:0016575	1.51	0.944	1.614	0.239	0.49	0.67	0.804	45.2362	18.8389	0.793238	0.00622475	0.046634	Chr3:3229060-3232531 FORWARD LENGTH=3074
AT5G40450.2	A-kinase anchor-like protein	lytic vacuole organization,cytosol,nucleus,molecular_function,plasma membrane,chloroplast	58.447	GO:0080171,GO:0005829,GO:0005634,GO:0003674,GO:0005886,GO:0009507	26.077	36.545	23.827	18.916	13.648	15.027	15.019	2903.19	1600.75	0.790827	1.08e-06	2.38e-05	Chr5:16184650-16195751 REVERSE LENGTH=8999
AT3G01490.1	Protein kinase superfamily protein	cellular_component,protein phosphorylation,ATP binding,protein serine/threonine/tyrosine kinase activity,protein phosphorylation,protein kinase activity,protein kinase activity,protein phosphorylation,protein phosphorylation,ATP binding,protein kinase activity,kinase activity,protein phosphorylation,protein phosphorylation,protein serine/threonine/tyrosine kinase activity,protein serine/threonine…	21.675	GO:0005575,GO:0006468,GO:0005524,GO:0004712,GO:0006468,GO:0004672,GO:0004672,GO:0006468,GO:0006468,GO:0005524,GO:0004672,GO:0016301,GO:0006468,GO:0006468,GO:0004712,GO:0004712	24.623	22.891	32.518	13.418	12.956	15.638	16.469	551.056	307.849	0.790543	2.99e-08	8.57e-07	Chr3:190831-193721 REVERSE LENGTH=1963
AT1G09810.2	evolutionarily conserved C-terminal region 11	nucleus,biological_process,RNA binding	5.083	GO:0005634,GO:0008150,GO:0003723	3.403	5.685	2.924	1.247	2.153	2.365	1.404	69.8987	31.7948	0.790457	0.00408214	0.03316	Chr1:3180926-3182999 REVERSE LENGTH=1668
AT3G28840.1	hypothetical protein (DUF1216)	extracellular region	0.292	GO:0005576	0.569	0.934	1.448	0.073	0.375	0.197	0.055	15.9857	2.89065	0.788328	0.00537055	0.0414224	Chr3:10838395-10840059 FORWARD LENGTH=1575
AT5G54430.4	Adenine nucleotide alpha hydrolases-like superfamily protein	response to molecule of fungal origin,nucleus,response to stress,chloroplast,ATP binding,ATP binding,cytosol,nucleus,plasma membrane,hydrolase activity	0	GO:0002238,GO:0005634,GO:0006950,GO:0009507,GO:0005524,GO:0005524,GO:0005829,GO:0005634,GO:0005886,GO:0016787	12.54	8.009	9.094	4.095	3.316	6.277	5.93	112.818	57.1125	0.785975	0.00102978	0.0106157	Chr5:22096920-22099851 REVERSE LENGTH=1147
AT2G05520.1	glycine-rich protein 3	regulation of cell size,response to ethylene,extracellular region,extracellular region,unidimensional cell growth,extracellular region,response to desiccation,protein binding,unidimensional cell growth,extracellular region,extracellular region,extracellular region,root development,response to abscisic acid,response to aluminum ion,extracellular region,response to salicylic acid,response to desicc…	8.898	GO:0008361,GO:0009723,GO:0005576,GO:0005576,GO:0009826,GO:0005576,GO:0009269,GO:0005515,GO:0009826,GO:0005576,GO:0005576,GO:0005576,GO:0048364,GO:0009737,GO:0010044,GO:0005576,GO:0009751,GO:0009269	7.058	8.355	7.16	3.212	3.431	4.267	4.831	79.3872	42.0671	0.785282	8.74e-05	0.00126435	Chr2:2025991-2027283 FORWARD LENGTH=1065
AT1G02340.1	basic helix-loop-helix (bHLH) DNA-binding superfamily protein	protein polyubiquitination,protein binding,nucleus,nucleus,signal transduction,response to light intensity,transcription, DNA-templated,regulation of transcription, DNA-templated,protein polyubiquitination,response to far red light,regulation of transcription, DNA-templated,blue light signaling pathway,transcription coregulator activity,protein binding,protein binding,blue light signaling pathway…	25.098	GO:0000209,GO:0005515,GO:0005634,GO:0005634,GO:0007165,GO:0009642,GO:0006351,GO:0006355,GO:0000209,GO:0010218,GO:0006355,GO:0009785,GO:0003712,GO:0005515,GO:0005515,GO:0009785,GO:0003677,GO:0005515,GO:0005515,GO:0003677,GO:0005515,GO:0005515,GO:0005515,GO:0000209,GO:0005515,GO:0005515,GO:0005515,GO:0009738,GO:0006355,GO:0005829,GO:0005634,GO:0046983,GO:0005515,GO:0005515,GO:0009738,GO:0009785,GO:…	18.964	22.911	22.268	13.886	10.707	11.835	11.417	303.891	172.902	0.78174	9.66e-11	3.91e-09	Chr1:465616-467880 REVERSE LENGTH=1391
AT2G21660.2	cold%2C circadian rhythm%2C and rna binding 2	protein binding,single-stranded DNA binding,RNA binding,cytosol,nucleus,RNA binding,response to cytokinin,double-stranded DNA binding,response to salt stress,response to salt stress,regulation of stomatal movement,cytosol,mRNA binding,vegetative to reproductive phase transition of meristem,DNA duplex unwinding,mRNA export from nucleus,chloroplast,protein binding,response to cold,cytoplasm,nucleus…	340.631	GO:0005515,GO:0003697,GO:0003723,GO:0005829,GO:0005634,GO:0003723,GO:0009735,GO:0003690,GO:0009651,GO:0009651,GO:0010119,GO:0005829,GO:0003729,GO:0010228,GO:0032508,GO:0006406,GO:0009507,GO:0005515,GO:0009409,GO:0005737,GO:0005634,GO:0009651,GO:0009506,GO:0005777,GO:0003729,GO:0045087,GO:0007623,GO:0009651,GO:0009414,GO:0005737,GO:0005634,GO:0009651,GO:0045087,GO:0010501,GO:0005777,GO:0006970,GO:…	403.226	343.347	386.16	219.854	238.559	157.418	221.114	2764.38	1561.5	0.780848	5.61e-09	1.79e-07	Chr2:9265249-9266393 REVERSE LENGTH=785
AT1G49230.1	RING/U-box superfamily protein	metal ion binding,protein ubiquitination,protein ubiquitination,zinc ion binding,protein ubiquitination,integral component of membrane	5.476	GO:0046872,GO:0016567,GO:0016567,GO:0008270,GO:0016567,GO:0016021	6.042	4.203	5.867	3.264	2.009	1.872	3.279	51.3785	25.4172	0.779559	0.00224166	0.0203668	Chr1:18209194-18210177 FORWARD LENGTH=984
AT4G32460.2	choice-of-anchor C domain protein%2C putative (Protein of unknown function%2C DUF642)	plant-type cell wall,extracellular region,extracellular region,embryo development ending in seed dormancy,pectin biosynthetic process,plant-type cell wall,pectin biosynthetic process,plant-type cell wall,molecular_function	11.37	GO:0009505,GO:0005576,GO:0005576,GO:0009793,GO:0045489,GO:0009505,GO:0045489,GO:0009505,GO:0003674	9.883	10.852	10.121	6.132	4.556	4.631	6.78	130.29	71.647	0.778264	6.89e-06	0.000129735	Chr4:15662266-15664948 REVERSE LENGTH=1257
AT5G18130.1	transmembrane protein	integral component of membrane,biological_process,nucleus,nucleus,molecular_function	1.825	GO:0016021,GO:0008150,GO:0005634,GO:0005634,GO:0003674	4.065	4.984	3.713	1.601	3.191	1.35	1.903	65.3531	30.9973	0.776058	0.00377797	0.0310535	Chr5:5995323-5997498 FORWARD LENGTH=1487
AT5G57760.1	hypothetical protein	biological_process,molecular_function,mitochondrion	68.169	GO:0008150,GO:0003674,GO:0005739	61.73	75.891	73.891	33.571	42.347	41.022	40.375	330.958	187.946	0.775676	2.97e-10	1.13e-08	Chr5:23400715-23401267 FORWARD LENGTH=553
AT1G06080.1	delta 9 desaturase 1	oxidoreductase activity, acting on paired donors, with oxidation of a pair of donors resulting in the reduction of molecular oxygen to two molecules of water,endoplasmic reticulum membrane,endoplasmic reticulum membrane,very long-chain fatty acid biosynthetic process,oxidation-reduction process,integral component of membrane,endoplasmic reticulum membrane,endoplasmic reticulum membrane,unsaturate…	12.321	GO:0016717,GO:0005789,GO:0005789,GO:0042761,GO:0055114,GO:0016021,GO:0005789,GO:0005789,GO:0006636,GO:0006633,GO:0006633,GO:0055114,GO:0042761,GO:0016021,GO:0016491,GO:0005789,GO:0005789,GO:0006636,GO:0005789,GO:0005789	19.654	14.212	18.427	12.774	7.151	6.553	10.05	236.06	125.964	0.773441	0.000316102	0.00387643	Chr1:1843463-1846311 FORWARD LENGTH=1334
AT1G44800.1	nodulin MtN21 /EamA-like transporter family protein	amino acid transmembrane transporter activity,plasma membrane,plasma membrane,L-amino acid efflux transmembrane transporter activity,mitochondrion,amino acid import,amino acid export across plasma membrane,membrane,protein binding,amino acid homeostasis,amino acid transport	9.431	GO:0015171,GO:0005886,GO:0005886,GO:0034639,GO:0005739,GO:0043090,GO:0032973,GO:0016020,GO:0005515,GO:0080144,GO:0006865	14.265	5.949	13.165	5.519	6.718	5.164	4.766	190.605	97.1019	0.771167	0.00169295	0.0161408	Chr1:16913994-16917053 REVERSE LENGTH=1656
AT1G52750.1	alpha/beta-Hydrolases superfamily protein	hydrolase activity	6.528	GO:0016787	6.004	6.933	6.839	3.399	3.796	4.129	3.408	165.659	94.1395	0.77114	8.71e-09	2.71e-07	Chr1:19646465-19649340 REVERSE LENGTH=2354
AT1G22360.1	UDP-glucosyl transferase 85A2	glucuronosyltransferase activity,transferase activity, transferring hexosyl groups,metabolic process,transferase activity, transferring glycosyl groups,nucleus,nucleus,intracellular membrane-bounded organelle,UDP-glycosyltransferase activity,UDP-glycosyltransferase activity	28.444	GO:0015020,GO:0016758,GO:0008152,GO:0016757,GO:0005634,GO:0005634,GO:0043231,GO:0008194,GO:0008194	34.674	43.519	37.413	19.768	20.972	19.038	26.224	788.615	447.613	0.768825	1.91e-08	5.65e-07	Chr1:7894807-7897761 REVERSE LENGTH=1941
AT3G44200.1	serine/threonine-protein kinase NEK5	protein serine/threonine kinase activity,protein phosphorylation,cortical microtubule organization,epidermal cell differentiation,protein kinase activity,protein phosphorylation,protein serine/threonine kinase activity,protein phosphorylation,ATP binding,protein serine/threonine kinase activity,cortical microtubule,protein kinase activity,nucleus,cortical microtubule,kinase activity,ATP binding,c…	2.408	GO:0004674,GO:0006468,GO:0043622,GO:0009913,GO:0004672,GO:0006468,GO:0004674,GO:0006468,GO:0005524,GO:0004674,GO:0055028,GO:0004672,GO:0005634,GO:0055028,GO:0016301,GO:0005524,GO:0043622,GO:0007017,GO:0004672	2.545	3.015	3.255	1.206	1.528	1.606	1.977	128.392	70.3072	0.768035	3.48e-05	0.000562615	Chr3:15906348-15912040 FORWARD LENGTH=3986
AT1G76620.1	Serine/Threonine-kinase%2C putative (Protein of unknown function%2C DUF547)	biological_process,molecular_function	0	GO:0008150,GO:0003674	2.247	2.162	1.577	0.852	0.721	1.399	0.785	43.2904	20.6995	0.765955	0.00441722	0.0353909	Chr1:28756521-28759332 FORWARD LENGTH=2051
AT1G75780.1	tubulin beta-1 chain	GTPase activity,vacuole,cytoplasm,response to light stimulus,GTP binding,microtubule cytoskeleton organization,unidimensional cell growth,GTP binding,mitotic cell cycle,GTP binding,microtubule,structural constituent of cytoskeleton,GTP binding,unidimensional cell growth,structural constituent of cytoskeleton,cytoplasm,microtubule-based process,structural molecule activity,microtubule-based proces…	9.025	GO:0003924,GO:0005773,GO:0005737,GO:0009416,GO:0005525,GO:0000226,GO:0009826,GO:0005525,GO:0000278,GO:0005525,GO:0005874,GO:0005200,GO:0005525,GO:0009826,GO:0005200,GO:0005737,GO:0007017,GO:0005198,GO:0007017,GO:0005773,GO:0000226	9.603	9.065	10.359	5.675	5.046	4.986	6.106	182.35	104.763	0.763949	8.49e-10	3.03e-08	Chr1:28451138-28453820 REVERSE LENGTH=1802
AT1G07890.1	ascorbate peroxidase 1	chloroplast stroma,cytosol,cell wall,response to cadmium ion,response to salt stress,plasma membrane,peroxidase activity,Golgi apparatus,hydrogen peroxide catabolic process,cytoplasm,protein binding,cytosol,chloroplast stroma,cytosol,oxidation-reduction process,plasma membrane,cell wall,hydrogen peroxide catabolic process,response to cytokinin,response to salt stress,cytosol,plasma membrane,Golgi…	39.561	GO:0009570,GO:0005829,GO:0005618,GO:0046686,GO:0009651,GO:0005886,GO:0004601,GO:0005794,GO:0042744,GO:0005737,GO:0005515,GO:0005829,GO:0009570,GO:0005829,GO:0055114,GO:0005886,GO:0005618,GO:0042744,GO:0009735,GO:0009651,GO:0005829,GO:0005886,GO:0005794,GO:0009651,GO:0009570,GO:0009506,GO:0009408,GO:0005886,GO:0009506,GO:0009651,GO:0009506,GO:0005829,GO:0042744,GO:0009793,GO:0005737,GO:0009651,GO:…	113.605	88.316	104.539	61.935	39.886	60.385	64.437	1308.85	739.83	0.761993	1.4e-06	3e-05	Chr1:2437281-2439665 FORWARD LENGTH=1270
AT3G29030.1	expansin A5	cell wall,membrane,plant-type cell wall loosening,unidimensional cell growth,unidimensional cell growth,extracellular region,unidimensional cell growth,primary root development,unidimensional cell growth,plant-type cell wall modification involved in multidimensional cell growth,plant-type cell wall loosening,plant-type cell wall organization,plant-type cell wall organization,unidimensional cell g…	52.16	GO:0005618,GO:0016020,GO:0009828,GO:0009826,GO:0009826,GO:0005576,GO:0009826,GO:0080022,GO:0009826,GO:0009831,GO:0009828,GO:0009664,GO:0009664,GO:0009826,GO:0005576,GO:0009828,GO:0009828,GO:0009826,GO:0009831	50.02	50.594	52.338	26.576	30.525	32.134	27.84	744.875	435.488	0.760959	1.37e-23	1.66e-21	Chr3:11011262-11013451 REVERSE LENGTH=1427
AT3G17950.1	transmembrane protein	integral component of membrane,nucleus,molecular_function,biological_process	11.04	GO:0016021,GO:0005634,GO:0003674,GO:0008150	9.706	9.999	9.03	6.486	2.297	3.104	6.032	106.367	50.7303	0.759372	0.00534764	0.0412696	Chr3:6146015-6147354 FORWARD LENGTH=1117
AT1G78270.1	UDP-glucosyl transferase 85A4	intracellular membrane-bounded organelle,transferase activity, transferring hexosyl groups,UDP-glycosyltransferase activity,glucuronosyltransferase activity,UDP-glycosyltransferase activity,metabolic process	12.219	GO:0043231,GO:0016758,GO:0008194,GO:0015020,GO:0008194,GO:0008152	12.792	13.938	13.504	7.951	7.026	7.666	8.055	251.545	146.502	0.752732	2.08e-13	1.14e-11	Chr1:29450563-29452417 REVERSE LENGTH=1792
AT2G21710.1	Mitochondrial transcription termination factor family protein	chloroplast organization,developmental process,plasmodesma,chloroplast,embryo development ending in seed dormancy,chloroplast,mitochondrion	1.432	GO:0009658,GO:0032502,GO:0009506,GO:0009507,GO:0009793,GO:0009507,GO:0005739	2.331	1.695	2.209	1.102	1.346	0.887	1.007	47.7346	25.2873	0.751978	0.00129266	0.0128294	Chr2:9270784-9273444 FORWARD LENGTH=2165
AT4G37800.1	xyloglucan endotransglucosylase/hydrolase 7	cell wall,hydrolase activity, acting on glycosyl bonds,cell wall organization,extracellular region,hydrolase activity, hydrolyzing O-glycosyl compounds,apoplast,xyloglucan:xyloglucosyl transferase activity,cell wall organization,xyloglucan metabolic process,cell wall biogenesis,xyloglucan metabolic process	288.712	GO:0005618,GO:0016798,GO:0071555,GO:0005576,GO:0004553,GO:0048046,GO:0016762,GO:0071555,GO:0010411,GO:0042546,GO:0010411	266.825	328.11	297.454	168.5	162.208	187.896	167.438	3880.67	2275.83	0.751959	4.8e-17	3.6e-15	Chr4:17775370-17777445 REVERSE LENGTH=1288
AT3G16530.1	Legume lectin family protein	defense response to fungus,carbohydrate binding,carbohydrate binding,cell wall,plasma membrane,response to oomycetes,defense response to fungus,apoplast,plant-type cell wall,response to chitin,nucleus	40.359	GO:0050832,GO:0030246,GO:0030246,GO:0005618,GO:0005886,GO:0002239,GO:0050832,GO:0048046,GO:0009505,GO:0010200,GO:0005634	35.336	48.574	33.737	21.296	18.127	26.419	21.365	470.384	265.578	0.751011	8.74e-06	0.000162472	Chr3:5624326-5625519 REVERSE LENGTH=1194
AT3G61460.1	brassinosteroid-responsive RING-H2	integral component of membrane,zinc ion binding,zinc ion binding,response to brassinosteroid,nucleus,response to chitin	145.82	GO:0016021,GO:0008270,GO:0008270,GO:0009741,GO:0005634,GO:0010200	144.885	150.868	157.381	91.141	93.872	82.222	84.001	1087.74	643.859	0.748706	4.89e-30	8.68e-28	Chr3:22741511-22742772 REVERSE LENGTH=774
AT5G64390.1	RNA-binding KH domain-containing protein	specification of floral organ identity,nucleic acid binding,nucleus,nucleus,nucleus,mRNA processing,nucleus,mRNA processing,RNA binding	1.47	GO:0010093,GO:0003676,GO:0005634,GO:0005634,GO:0005634,GO:0006397,GO:0005634,GO:0006397,GO:0003723	1.408	3.005	2.448	1.174	1.413	0.7	1.155	97.1088	47.7702	0.747376	0.00498303	0.0390782	Chr5:25743344-25748575 FORWARD LENGTH=3867
AT1G69040.2	ACT domain repeat 4	cytosol,response to cytokinin,chloroplast,regulation of cellular amino acid metabolic process,chloroplast,regulation of cellular amino acid metabolic process,plasmodesma	3.384	GO:0005829,GO:0009735,GO:0009507,GO:0006521,GO:0009507,GO:0006521,GO:0009506	25.602	16.476	26.155	9.687	13.494	12.396	14.493	470.197	264.368	0.746689	3.79e-05	0.00060755	Chr1:25957567-25960401 FORWARD LENGTH=1966
AT4G04610.1	APS reductase 1	chloroplast stroma,chloroplast stroma,cell redox homeostasis,sulfate assimilation,adenylyl-sulfate reductase activity,metal ion binding,sulfate assimilation,chloroplast,adenylyl-sulfate reductase (glutathione) activity,sulfate assimilation,adenylyl-sulfate reductase activity,chloroplast stroma,cysteine biosynthetic process,sulfate reduction,oxidation-reduction process,sulfate reduction,cysteine b…	5.07	GO:0009570,GO:0009570,GO:0045454,GO:0000103,GO:0009973,GO:0046872,GO:0000103,GO:0009507,GO:0033741,GO:0000103,GO:0009973,GO:0009570,GO:0019344,GO:0019419,GO:0055114,GO:0019419,GO:0019344,GO:0000103,GO:0009536,GO:0009507,GO:0051539,GO:0009570	9.566	6.304	13.321	6.018	4.325	6.129	3.556	197.546	103.746	0.745923	0.00209105	0.019275	Chr4:2324878-2327064 FORWARD LENGTH=1935
AT5G11420.1	transmembrane protein%2C putative (Protein of unknown function%2C DUF642)	extracellular region,molecular_function,cell wall,plant-type cell wall,biological_process,plant-type cell wall	215.485	GO:0005576,GO:0003674,GO:0005618,GO:0009505,GO:0008150,GO:0009505	218.81	244.646	246.738	135.77	138.584	134.389	143.422	4002.27	2375.77	0.744003	4.88e-35	1.12e-32	Chr5:3644547-3647411 FORWARD LENGTH=1629
AT1G31710.1	Copper amine oxidase family protein	copper ion binding,extracellular region,copper ion binding,amine metabolic process,primary amine oxidase activity	15.464	GO:0005507,GO:0005576,GO:0005507,GO:0009308,GO:0008131	17.519	16.1	19.5	12.368	9.159	9.391	9.911	464.133	272.505	0.743887	1.86e-10	7.27e-09	Chr1:11349697-11355587 FORWARD LENGTH=2452
AT2G30860.1	glutathione S-transferase PHI 9	toxin catabolic process,oxidation-reduction process,chloroplast stroma,chloroplast stroma,glutathione metabolic process,chloroplast stroma,vacuole,glutathione transferase activity,chloroplast,cytoplasm,defense response to bacterium,glutathione binding,defense response to bacterium,apoplast,glutathione peroxidase activity,glutathione metabolic process,toxin catabolic process,chloroplast stroma,thy…	407.457	GO:0009407,GO:0055114,GO:0009570,GO:0009570,GO:0006749,GO:0009570,GO:0005773,GO:0004364,GO:0009507,GO:0005737,GO:0042742,GO:0043295,GO:0042742,GO:0048046,GO:0004602,GO:0006749,GO:0009407,GO:0009570,GO:0009579,GO:0009579,GO:0042742,GO:0009579,GO:0005737,GO:0005886,GO:0048046,GO:0005773,GO:0005829,GO:0042742,GO:0004364,GO:0005737,GO:0005886,GO:0005507,GO:0046686,GO:0005737,GO:0005829,GO:0005507,GO:…	471.268	356.015	513.325	264.66	279.368	272.493	193.699	5534.67	3190.54	0.743259	5.62e-07	1.31e-05	Chr2:13138882-13140392 FORWARD LENGTH=1233
AT4G16990.10	disease resistance protein (TIR-NBS class)	cytoplasm,regulation of defense response by callose deposition,ATP binding,nucleus,defense response to fungus, incompatible interaction,ADP binding,signal transduction,ADP binding,nucleus,defense response to fungus, incompatible interaction,nucleus,defense response,ATP binding	35.771	GO:0005737,GO:2000071,GO:0005524,GO:0005634,GO:0009817,GO:0043531,GO:0007165,GO:0043531,GO:0005634,GO:0009817,GO:0005634,GO:0006952,GO:0005524	32.501	38.088	32.243	24.487	13.927	19.501	19.361	970.822	556.043	0.739792	5.92e-06	0.000112909	Chr4:9558962-9565453 FORWARD LENGTH=2633
AT1G78490.1	cytochrome P450%2C family 708%2C subfamily A%2C polypeptide 3	heme binding,heme binding,oxidoreductase activity, acting on paired donors, with incorporation or reduction of molecular oxygen,oxygen binding,iron ion binding,monooxygenase activity,oxidation-reduction process,iron ion binding,oxidation-reduction process,oxidoreductase activity, acting on paired donors, with incorporation or reduction of molecular oxygen	5.121	GO:0020037,GO:0020037,GO:0016705,GO:0019825,GO:0005506,GO:0004497,GO:0055114,GO:0005506,GO:0055114,GO:0016705	5.631	5.177	5.244	2.297	2.633	4.198	2.623	185.912	103.899	0.739039	0.000145139	0.0019603	Chr1:29526861-29530669 FORWARD LENGTH=3206
AT3G45600.1	tetraspanin3	plasmodesma,molecular_function,aging,plasma membrane,plasmodesma,plasmodesma,plasma membrane,plasma membrane	28.621	GO:0009506,GO:0003674,GO:0007568,GO:0005886,GO:0009506,GO:0009506,GO:0005886,GO:0005886	32.995	40.747	35.708	21.722	20.308	18.21	23.739	428.407	250.761	0.734312	2.13e-09	7.18e-08	Chr3:16733755-16735951 REVERSE LENGTH=1173
AT3G22125.2	transmembrane protein	NA	18.177	NA	7.925	8.05	7.618	4.22	2.643	6.445	2.106	210.301	104.986	0.733732	0.0060212	0.0453898	Chr3:7803429-7807411 FORWARD LENGTH=2495
AT2G44080.1	ARGOS-like protein	nucleus,molecular_function,positive regulation of organ growth,organ growth,brassinosteroid mediated signaling pathway,intracellular,endoplasmic reticulum,multidimensional cell growth,multicellular organism development,response to brassinosteroid,integral component of membrane,organ growth,brassinosteroid mediated signaling pathway,multidimensional cell growth,mitochondrion	12.219	GO:0005634,GO:0003674,GO:0046622,GO:0035265,GO:0009742,GO:0005622,GO:0005783,GO:0009825,GO:0007275,GO:0009741,GO:0016021,GO:0035265,GO:0009742,GO:0009825,GO:0005739	12.633	12.293	12.78	8.128	6.776	6.819	7.371	163.657	96.389	0.733661	1.88e-09	6.39e-08	Chr2:18236789-18238173 FORWARD LENGTH=1287
AT4G01410.1	Late embryogenesis abundant (LEA) hydroxyproline-rich glycoprotein family	plasma membrane,plasmodesma,anchored component of plasma membrane,anchored component of plasma membrane,plasmodesma	16.136	GO:0005886,GO:0009506,GO:0046658,GO:0046658,GO:0009506	15.253	14.131	15.127	10.113	8.054	8.484	7.898	188.562	111.737	0.732736	9.6e-10	3.41e-08	Chr4:578028-579287 FORWARD LENGTH=1260
AT1G77690.1	like AUX1 3	root cap development,response to auxin,membrane,integral component of membrane,transporter activity,plasma membrane,lateral root formation,amino acid transmembrane transport,transmembrane transport,auxin polar transport,amino acid transmembrane transporter activity,amino acid transmembrane transporter activity,auxin influx,amino acid transport,auxin influx transmembrane transporter activity,auxin…	10.571	GO:0048829,GO:0009733,GO:0016020,GO:0016021,GO:0005215,GO:0005886,GO:0010311,GO:0003333,GO:0055085,GO:0009926,GO:0015171,GO:0015171,GO:0060919,GO:0006865,GO:0010328,GO:0010328	13.062	14.202	11.166	8.18	7.18	7.154	7.094	318.596	187.159	0.732523	7.9e-10	2.83e-08	Chr1:29200417-29203418 REVERSE LENGTH=2329
AT3G16470.1	Mannose-binding lectin superfamily protein	cytoplasm,response to jasmonic acid,cytoplasm,membrane,vacuole,protein binding,nucleus,cytoplasm,carbohydrate binding,response to wounding,response to jasmonic acid,response to cold,vacuole,plasmodesma,response to cold,response to salt stress,vacuole,nucleus,carbohydrate binding,response to wounding,response to salt stress,response to salt stress,response to salt stress,vegetative to reproductive…	4.196	GO:0005737,GO:0009753,GO:0005737,GO:0016020,GO:0005773,GO:0005515,GO:0005634,GO:0005737,GO:0030246,GO:0009611,GO:0009753,GO:0009409,GO:0005773,GO:0009506,GO:0009409,GO:0009651,GO:0005773,GO:0005634,GO:0030246,GO:0009611,GO:0009651,GO:0009651,GO:0009651,GO:0010228,GO:0009507,GO:0005773,GO:0009507,GO:0016020	9.491	9.674	12.853	5.561	5.459	5.232	7.611	205.175	117.007	0.731769	3.31e-05	0.000538578	Chr3:5595681-5598044 REVERSE LENGTH=1836
AT5G19530.2	S-adenosyl-L-methionine-dependent methyltransferases superfamily protein	thermospermine synthase activity,phloem or xylem histogenesis,auxin polar transport,unidimensional cell growth,polyamine biosynthetic process,polyamine biosynthetic process,nucleus,xylem vessel member cell differentiation,polyamine biosynthetic process,nucleus,unidimensional cell growth,spermine synthase activity,thermospermine synthase activity,cytoplasm,polyamine biosynthetic process	14.476	GO:0010487,GO:0010087,GO:0009926,GO:0009826,GO:0006596,GO:0006596,GO:0005634,GO:0048759,GO:0006596,GO:0005634,GO:0009826,GO:0016768,GO:0010487,GO:0005737,GO:0006596	19.281	13.095	19.179	8.751	12.687	5.922	9.311	243.791	132.863	0.731122	0.00109445	0.0111487	Chr5:6588958-6591363 REVERSE LENGTH=1392
AT3G26680.2	DNA repair metallo-beta-lactamase family protein	interstrand cross-link repair,protection from non-homologous end joining at telomere,nucleus,interstrand cross-link repair,protection from non-homologous end joining at telomere,damaged DNA binding,DNA repair,nucleus,double-strand break repair via nonhomologous end joining,nuclear chromosome, telomeric region,double-strand break repair via nonhomologous end joining,protection from non-homologous …	1.052	GO:0036297,GO:0031848,GO:0005634,GO:0036297,GO:0031848,GO:0003684,GO:0006281,GO:0005634,GO:0006303,GO:0000784,GO:0006303,GO:0031848,GO:0031848,GO:0000784,GO:0006281,GO:0006281,GO:0005634,GO:0036297,GO:0035312,GO:0006303,GO:0035312	2.592	3.076	2.659	0.769	1.893	1.724	1.182	69.8926	35.6619	0.72922	0.00471867	0.0373235	Chr3:9801169-9804282 FORWARD LENGTH=2360
AT5G50950.3	FUMARASE 2	fumarate hydratase activity,mitochondrion,response to salt stress,cold acclimation,fumarate metabolic process,fumarate metabolic process,tricarboxylic acid cycle,nitrate assimilation,fumarate hydratase activity,cold acclimation,response to salt stress,tricarboxylic acid cycle,tricarboxylic acid cycle,response to salt stress,tricarboxylic acid cycle,malate metabolic process,regulation of photosynt…	38.623	GO:0004333,GO:0005739,GO:0009651,GO:0009631,GO:0006106,GO:0006106,GO:0006099,GO:0042128,GO:0004333,GO:0009631,GO:0009651,GO:0006099,GO:0006099,GO:0009651,GO:0006099,GO:0006108,GO:0010109,GO:0006106,GO:0010109,GO:0005829,GO:0009651,GO:0006099,GO:0006099,GO:0009651,GO:0006099,GO:0006108,GO:0006106,GO:0006106,GO:0042128,GO:0005739,GO:0004333,GO:0009651,GO:0006106,GO:0005515,GO:0005739,GO:0005739,GO:…	40.221	37.133	46.012	24.799	23.288	26.941	21.051	684.513	407.662	0.729086	2.94e-12	1.45e-10	Chr5:20730565-20733926 FORWARD LENGTH=1608
AT2G14900.1	Gibberellin-regulated family protein	gibberellic acid mediated signaling pathway,extracellular region,response to gibberellin,extracellular region,molecular_function,gibberellic acid mediated signaling pathway	20.218	GO:0009740,GO:0005576,GO:0009739,GO:0005576,GO:0003674,GO:0009740	12.81	16.506	16.878	9.749	6.516	5.824	10.687	100.611	54.499	0.727099	0.00146874	0.0143418	Chr2:6404131-6405352 FORWARD LENGTH=715
AT3G07990.1	serine carboxypeptidase-like 27	proteolysis,serine-type carboxypeptidase activity,serine-type carboxypeptidase activity,extracellular region,extracellular region,proteolysis involved in cellular protein catabolic process,proteolysis involved in cellular protein catabolic process,proteolysis involved in cellular protein catabolic process,serine-type carboxypeptidase activity,serine-type carboxypeptidase activity	9.164	GO:0006508,GO:0004185,GO:0004185,GO:0005576,GO:0005576,GO:0051603,GO:0051603,GO:0051603,GO:0004185,GO:0004185	8.456	9.725	8.755	6.039	5.036	4.917	4.794	170.023	100.065	0.726975	3.78e-08	1.06e-06	Chr3:2552394-2554921 FORWARD LENGTH=1807
AT4G14040.1	selenium-binding protein 2	polar nucleus fusion,polar nucleus fusion,chloroplast,selenium binding,selenium binding,polar nucleus fusion	65.305	GO:0010197,GO:0010197,GO:0009507,GO:0008430,GO:0008430,GO:0010197	64.685	65.963	74.496	40.919	42.433	41.732	36.163	1498.7	899.614	0.726166	6.87e-21	6.78e-19	Chr4:8100349-8103094 REVERSE LENGTH=2072
AT1G08180.1	cyclin-dependent kinase inhibitor	protein binding,protein kinase inhibitor activity,negative regulation of mitotic nuclear division,protein binding,negative regulation of mitotic nuclear division,nucleus,cell cycle,nucleus,protein binding,nucleus,negative regulation of cell cycle,protein binding	9.076	GO:0005515,GO:0004860,GO:0045839,GO:0005515,GO:0045839,GO:0005634,GO:0007049,GO:0005634,GO:0005515,GO:0005634,GO:0045786,GO:0005515	4.652	9.258	8.343	3.492	4.037	4.444	3.196	69.0636	35.8615	0.725792	0.00418887	0.0338237	Chr1:2564361-2565318 REVERSE LENGTH=958
AT1G62790.2	Bifunctional inhibitor/lipid-transfer protein/seed storage 2S albumin superfamily protein	lipid binding,lipid transport,anchored component of membrane,anchored component of membrane	37.989	GO:0008289,GO:0006869,GO:0031225,GO:0031225	33.406	34.565	31.573	19.093	18.28	18.072	21.605	234.085	138.009	0.725686	7.92e-11	3.24e-09	Chr1:23252321-23253743 FORWARD LENGTH=760
AT2G05380.2	glycine-rich protein 3 short isoform	protein binding,extracellular region,biological_process,extracellular region,extracellular region	1827.31	GO:0005515,GO:0005576,GO:0008150,GO:0005576,GO:0005576	766.501	1550.44	829.105	595.444	498.205	575.267	634.412	5037.57	2803.6	0.725441	0.000545856	0.00617925	Chr2:1966816-1968037 FORWARD LENGTH=561
AT3G55420.1	hypothetical protein	molecular_function,nucleus,biological_process	10.255	GO:0003674,GO:0005634,GO:0008150	9.901	10.578	10.552	6.579	5.786	4.405	6.697	126.736	73.1691	0.724946	1.02e-05	0.000186657	Chr3:20547661-20548879 FORWARD LENGTH=1219
AT5G50950.1	FUMARASE 2	fumarate hydratase activity,mitochondrion,response to salt stress,cold acclimation,fumarate metabolic process,fumarate metabolic process,tricarboxylic acid cycle,nitrate assimilation,fumarate hydratase activity,cold acclimation,response to salt stress,tricarboxylic acid cycle,tricarboxylic acid cycle,response to salt stress,tricarboxylic acid cycle,malate metabolic process,regulation of photosynt…	5.286	GO:0004333,GO:0005739,GO:0009651,GO:0009631,GO:0006106,GO:0006106,GO:0006099,GO:0042128,GO:0004333,GO:0009631,GO:0009651,GO:0006099,GO:0006099,GO:0009651,GO:0006099,GO:0006108,GO:0010109,GO:0006106,GO:0010109,GO:0005829,GO:0009651,GO:0006099,GO:0006099,GO:0009651,GO:0006099,GO:0006108,GO:0006106,GO:0006106,GO:0042128,GO:0005739,GO:0004333,GO:0009651,GO:0006106,GO:0005515,GO:0005739,GO:0005739,GO:…	7.971	9.024	9.718	4.812	3.364	5.262	6.355	158.062	89.281	0.720283	0.000252464	0.00318696	Chr5:20729612-20733570 FORWARD LENGTH=1702
AT1G17470.2	developmentally regulated G-protein 1	GTPase activity,cytoplasm,GDP binding,GDP binding,GTPase activity,GTP binding,cytoplasmic vesicle,cytoplasm,GTP binding,GTP binding,GTP binding,phosphatidic acid binding,cytoplasmic vesicle	33.21	GO:0003924,GO:0005737,GO:0019003,GO:0019003,GO:0003924,GO:0005525,GO:0031410,GO:0005737,GO:0005525,GO:0005525,GO:0005525,GO:0070300,GO:0031410	28.688	30.738	26.733	18.698	14.215	19.57	14.382	451.112	266.605	0.720151	7.97e-08	2.14e-06	Chr1:6002959-6006405 FORWARD LENGTH=1522
AT3G53250.1	SAUR-like auxin-responsive protein family	nucleus,response to auxin,molecular_function	14.945	GO:0005634,GO:0009733,GO:0003674	12.139	10.425	10.735	7.494	6.689	5.232	5.154	60.4135	34.0516	0.718095	0.000617165	0.00686402	Chr3:19742854-19743473 FORWARD LENGTH=620
AT4G17340.1	tonoplast intrinsic protein 2%3B2	chloroplast,vacuole,plant-type vacuole membrane,plant-type vacuole membrane,central vacuole,vacuole,vacuolar membrane,response to salt stress,water channel activity,central vacuole,water channel activity,vacuolar membrane,plant-type vacuole membrane,cytoplasm,response to salt stress,vacuolar membrane,membrane	41.715	GO:0009507,GO:0005773,GO:0009705,GO:0009705,GO:0042807,GO:0005773,GO:0005774,GO:0009651,GO:0015250,GO:0042807,GO:0015250,GO:0005774,GO:0009705,GO:0005737,GO:0009651,GO:0005774,GO:0016020	42.319	47.041	47.14	29.33	23.768	26.419	28.016	626.778	376.812	0.717982	3.13e-16	2.19e-14	Chr4:9698940-9700472 FORWARD LENGTH=1353
AT1G22370.2	UDP-glucosyl transferase 85A5	UDP-glycosyltransferase activity,intracellular membrane-bounded organelle,transferase activity, transferring glycosyl groups,chloroplast,nucleus,transferase activity, transferring glycosyl groups,glucuronosyltransferase activity,metabolic process	0	GO:0008194,GO:0043231,GO:0016757,GO:0009507,GO:0005634,GO:0016757,GO:0015020,GO:0008152	3.142	3.675	4.089	2.297	1.365	1.705	2.466	80.6601	44.5584	0.713404	0.00142791	0.0139996	Chr1:7897915-7900335 REVERSE LENGTH=2097
AT5G23660.1	bidirectional sugar transporter SWEET12-like protein	sucrose transmembrane transporter activity,integral component of plasma membrane,membrane,protein binding,protein binding,integral component of plasma membrane,protein homooligomerization,protein binding,plasma membrane,sucrose transport,sugar transmembrane transporter activity,sugar transmembrane transporter activity,seed maturation,embryo development ending in seed dormancy,plasma membrane,sucr…	16.149	GO:0008515,GO:0005887,GO:0016020,GO:0005515,GO:0005515,GO:0005887,GO:0051260,GO:0005515,GO:0005886,GO:0015770,GO:0051119,GO:0051119,GO:0010431,GO:0009793,GO:0005886,GO:0015770	20.95	13.44	20.27	8.959	12.879	10.12	9.182	248.81	143.444	0.713394	0.00011451	0.00159096	Chr5:7971647-7973995 REVERSE LENGTH=1346
AT5G22500.1	fatty acid reductase 1	suberin biosynthetic process,chloroplast,microsporogenesis,suberin biosynthetic process,long-chain fatty-acyl-CoA metabolic process,plasma membrane,suberin biosynthetic process,microsporogenesis,fatty-acyl-CoA reductase (alcohol-forming) activity,fatty-acyl-CoA reductase (alcohol-forming) activity,suberin biosynthetic process,chloroplast,long-chain-fatty-acyl-CoA reductase activity,response to wo…	13.474	GO:0010345,GO:0009507,GO:0009556,GO:0010345,GO:0035336,GO:0005886,GO:0010345,GO:0009556,GO:0080019,GO:0080019,GO:0010345,GO:0009507,GO:0050062,GO:0009611,GO:0016627,GO:0009651,GO:0035336,GO:0009651	17.034	18.394	18.51	12.535	10.515	7.509	11.084	358.893	211.422	0.710691	3.45e-06	6.88e-05	Chr5:7470328-7474125 FORWARD LENGTH=1898
AT2G43620.1	Chitinase family protein	polysaccharide catabolic process,extracellular region,chitinase activity,chitin catabolic process,defense response,chitin catabolic process,apoplast,chitinase activity,cell wall macromolecule catabolic process,cell wall macromolecule catabolic process,chitin binding	5.932	GO:0000272,GO:0005576,GO:0004568,GO:0006032,GO:0006952,GO:0006032,GO:0048046,GO:0004568,GO:0016998,GO:0016998,GO:0008061	4.13	4.609	3.025	2.339	1.807	2.326	1.773	46.3803	24.7685	0.710225	0.00375349	0.0308904	Chr2:18093694-18095093 REVERSE LENGTH=1180
AT4G13577.1	hypothetical protein	NA	2.877	NA	3.776	4.365	4.63	2.401	2.028	2.316	2.337	38.3437	20.8613	0.710095	0.00274226	0.0240777	Chr4:7895719-7898499 REVERSE LENGTH=936
AT5G52930.1	hypothetical protein (DUF295)	biological_process,chloroplast,molecular_function	1.572	GO:0008150,GO:0009507,GO:0003674	2.163	2.426	2.869	0.821	1.509	1.439	1.349	40.1512	21.0585	0.709479	0.0052118	0.0404674	Chr5:21470299-21471861 FORWARD LENGTH=1563
AT2G05380.1	glycine-rich protein 3 short isoform	protein binding,extracellular region,biological_process,extracellular region,extracellular region	601.85	GO:0005515,GO:0005576,GO:0008150,GO:0005576,GO:0005576	308.612	597.271	294.905	227.348	208.024	212.246	241.537	2161.11	1215.95	0.708689	0.000825906	0.00881055	Chr2:1966806-1968037 FORWARD LENGTH=613
AT5G35490.1	mto 1 responding up 1	biological_process,molecular_function	6.984	GO:0008150,GO:0003674	7.44	6.04	7.728	3.336	3.277	4.641	3.224	30.5414	15.95	0.708635	0.00652185	0.0484512	Chr5:13689817-13690548 FORWARD LENGTH=521
AT5G63180.1	Pectin lyase-like superfamily protein	pectate lyase activity,pectin catabolic process,pectate lyase activity,metal ion binding,extracellular region,lyase activity,pectin catabolic process	18.582	GO:0030570,GO:0045490,GO:0030570,GO:0046872,GO:0005576,GO:0016829,GO:0045490	19.15	21.49	18.757	11.797	10.284	12.751	11.916	361.418	216.993	0.708359	1.19e-11	5.4e-10	Chr5:25340914-25343369 REVERSE LENGTH=1747
AT3G14450.1	CTC-interacting domain 9	nucleus,RNA binding,RNA binding,biological_process,cytoplasm	8.505	GO:0005634,GO:0003723,GO:0003723,GO:0008150,GO:0005737	8.167	10.486	9.846	5.883	5.574	5.735	4.859	126.31	74.5234	0.706815	6.32e-06	0.000120075	Chr3:4849539-4851678 FORWARD LENGTH=1310
AT4G11320.2	Papain family cysteine protease	proteolysis,cysteine-type peptidase activity,extracellular region,cysteine-type peptidase activity,peptidase activity,peptidase activity,proteolysis	11.738	GO:0006508,GO:0008234,GO:0005576,GO:0008234,GO:0008233,GO:0008233,GO:0006508	34.618	20.028	34.37	17.471	12.091	17.442	19.471	501.283	286.36	0.705324	0.000457774	0.00530151	Chr4:6887227-6889858 FORWARD LENGTH=1632
AT3G26900.1	shikimate kinase like 1	chloroplast stroma,aromatic amino acid family biosynthetic process,chloroplast,chloroplast,chloroplast stroma,thylakoid membrane organization,magnesium ion binding,shikimate kinase activity,chloroplast,aromatic amino acid family biosynthetic process,shikimate metabolic process,chloroplast,chloroplast stroma,chloroplast,shikimate metabolic process,aromatic amino acid family biosynthetic process,ch…	10.508	GO:0009570,GO:0009073,GO:0009507,GO:0009507,GO:0009570,GO:0010027,GO:0000287,GO:0004765,GO:0009507,GO:0009073,GO:0019632,GO:0009507,GO:0009570,GO:0009507,GO:0019632,GO:0009073,GO:0009658,GO:0009507,GO:0009570,GO:0009073,GO:0009507,GO:0004765	12.148	17.003	10.946	5.488	6.949	8.297	8.683	137.971	77.2162	0.703279	0.000987146	0.0102595	Chr3:9912205-9914518 REVERSE LENGTH=1046
AT5G60860.1	RAB GTPase homolog A1F	intracellular protein transport,protein transport,Rab protein signal transduction,GTP binding,endosome,endosome,GTPase activity,GTP binding,plasma membrane	50.576	GO:0006886,GO:0015031,GO:0032482,GO:0005525,GO:0005768,GO:0005768,GO:0003924,GO:0005525,GO:0005886	42.887	53.335	45.142	28.509	25.71	26.31	30.796	485.416	291.545	0.703029	7.07e-10	2.55e-08	Chr5:24484498-24485705 FORWARD LENGTH=1046
AT1G68110.1	ENTH/ANTH/VHS superfamily protein	defense response to fungus,clathrin coat assembly,clathrin-coated vesicle,mitochondrion,defense response to fungus,SNAP receptor activity,vesicle-mediated transport,adenylate cyclase activity,clathrin binding,clathrin-coated pit,clathrin-coated vesicle,1-phosphatidylinositol binding,endocytosis,Golgi apparatus	2.168	GO:0050832,GO:0048268,GO:0030136,GO:0005739,GO:0050832,GO:0005484,GO:0016192,GO:0004016,GO:0030276,GO:0005905,GO:0030136,GO:0005545,GO:0006897,GO:0005794	3.823	3.411	3.933	1.964	2.557	1.803	1.958	54.6001	30.966	0.700986	0.000954831	0.00997036	Chr1:25524718-25526150 FORWARD LENGTH=1433
AT4G39260.3	cold%2C circadian rhythm%2C and RNA binding 1	response to salt stress,peroxisome,response to salt stress,nucleolus,response to cold,peroxisome,nucleolus,apoplast,cell wall,peroxisome,plasma membrane,RNA binding,Golgi apparatus,response to zinc ion,peroxisome,plasma membrane,response to cold,alternative mRNA splicing, via spliceosome,ribonucleoprotein complex,peroxisome,peroxisome,Golgi apparatus,nucleolus,nucleolus,nucleolus,response to salt…	152.918	GO:0009651,GO:0005777,GO:0009651,GO:0005730,GO:0009409,GO:0005777,GO:0005730,GO:0048046,GO:0005618,GO:0005777,GO:0005886,GO:0003723,GO:0005794,GO:0010043,GO:0005777,GO:0005886,GO:0009409,GO:0000380,GO:1990904,GO:0005777,GO:0005777,GO:0005794,GO:0005730,GO:0005730,GO:0005730,GO:0009651,GO:0009735,GO:0003729,GO:0000380,GO:0009651,GO:0005777,GO:0005730,GO:0005634,GO:0009651,GO:0005886,GO:0009507,GO:…	128.933	105.218	96.325	74.085	67.086	51.812	65.462	588.166	351.067	0.700753	6.97e-07	1.59e-05	Chr4:18273899-18275022 REVERSE LENGTH=610
AT1G21670.1	DPP6 amino-terminal domain protein	cell wall,extracellular region,plant-type cell wall	15.033	GO:0005618,GO:0005576,GO:0009505	11.141	17.095	12.936	9.053	7.631	6.366	8.572	365.367	213.803	0.697675	7.19e-05	0.00106486	Chr1:7610241-7612721 FORWARD LENGTH=2481
AT5G61290.1	Flavin-binding monooxygenase family protein	nucleus,monooxygenase activity,monooxygenase activity	1.889	GO:0005634,GO:0004497,GO:0004497	2.722	2.386	2.796	1.143	1.682	1.636	1.293	44.4195	24.6878	0.695778	0.00259972	0.0230157	Chr5:24648528-24650815 FORWARD LENGTH=1625
AT4G31650.2	Transcriptional factor B3 family protein	DNA binding,regulation of transcription, DNA-templated,nucleus,DNA binding,regulation of transcription, DNA-templated,nucleus,regulation of transcription, DNA-templated,regulation of transcription, DNA-templated,nucleus,transcription, DNA-templated,DNA-binding transcription factor activity,regulation of transcription, DNA-templated,regulation of transcription, DNA-templated	3.055	GO:0003677,GO:0006355,GO:0005634,GO:0003677,GO:0006355,GO:0005634,GO:0006355,GO:0006355,GO:0005634,GO:0006351,GO:0003700,GO:0006355,GO:0006355	3.571	3.289	2.035	1.497	1.461	1.518	1.82	65.0322	35.3595	0.695694	0.00355354	0.0295644	Chr4:15330993-15333553 FORWARD LENGTH=2071
AT2G19480.2	nucleosome assembly protein 1%3B2	protein binding,histone binding,nucleus,nucleosome assembly,cytoplasm,protein binding,double-strand break repair via homologous recombination,DNA binding,cytosol,protein binding,DNA repair,plasma membrane,DNA repair,DNA mediated transformation,double-strand break repair via homologous recombination,protein binding,DNA repair,nucleus,nucleus,cytosol,double-strand break repair via homologous recomb…	11.687	GO:0005515,GO:0042393,GO:0005634,GO:0006334,GO:0005737,GO:0005515,GO:0000724,GO:0003677,GO:0005829,GO:0005515,GO:0006281,GO:0005886,GO:0006281,GO:0009294,GO:0000724,GO:0005515,GO:0006281,GO:0005634,GO:0005634,GO:0005829,GO:0000724,GO:0042802,GO:0005515,GO:0046686,GO:0005634,GO:0006334,GO:0005634,GO:0005886,GO:0016444,GO:0005634	12.736	20.526	11.927	7.151	6.91	5.962	12.045	252.37	136.201	0.69388	0.00500286	0.0392222	Chr2:8438456-8441384 FORWARD LENGTH=1611
AT1G79460.1	Terpenoid cyclases/Protein prenyltransferases superfamily protein	ent-kaurene synthase activity,diterpenoid biosynthetic process,gibberellin biosynthetic process,gibberellin biosynthetic process,gibberellin biosynthetic process,gibberellin biosynthetic process,chloroplast,diterpenoid biosynthetic process,magnesium ion binding,chloroplast stroma,terpene synthase activity,plastid,chloroplast stroma,chloroplast,gibberellin biosynthetic process,gibberellin biosynth…	2.231	GO:0009899,GO:0016102,GO:0009686,GO:0009686,GO:0009686,GO:0009686,GO:0009507,GO:0016102,GO:0000287,GO:0009570,GO:0010333,GO:0009536,GO:0009570,GO:0009507,GO:0009686,GO:0009686,GO:0000287,GO:0009740,GO:0009686,GO:0009570,GO:0009570,GO:0009507,GO:0009740,GO:0009686,GO:0009536,GO:0009507	3.925	2.477	3.19	1.808	1.913	1.478	2.014	91.1961	52.5352	0.693375	0.000605553	0.00676079	Chr1:29890367-29894646 FORWARD LENGTH=2660
AT5G24580.3	Heavy metal transport/detoxification superfamily protein	nucleus,nucleus,nucleus,copper ion transport,copper ion binding,metal ion binding,metal ion transport,metal ion binding	3.752	GO:0005634,GO:0005634,GO:0005634,GO:0006825,GO:0005507,GO:0046872,GO:0030001,GO:0046872	1.007	4.426	3.3	0	0.346	0	0	36.6486	1.03869	0.69286	0.00322189	0.027304	Chr5:8410258-8412240 REVERSE LENGTH=1240
AT3G53990.1	Adenine nucleotide alpha hydrolases-like superfamily protein	cytoplasm,response to cold,plasma membrane,response to cold,response to stress,response to heat,cytoplasm,RNA folding,response to oxidative stress,response to heat,nucleic acid binding,chaperone-mediated protein folding,nucleus,hydrolase activity,plasmodesma	118.403	GO:0005737,GO:0009409,GO:0005886,GO:0009409,GO:0006950,GO:0009408,GO:0005737,GO:0034337,GO:0006979,GO:0009408,GO:0003676,GO:0061077,GO:0005634,GO:0016787,GO:0009506	100.45	127.5	107.161	61.925	69.585	64.1	71.429	1112.61	676.269	0.691507	1.25e-10	4.99e-09	Chr3:19989292-19991186 REVERSE LENGTH=1016
AT1G70830.1	MLP-like protein 28	response to biotic stimulus,cytoplasm,chloroplast,nucleus,defense response,nucleus,nucleus,molecular_function	135.654	GO:0009607,GO:0005737,GO:0009507,GO:0005634,GO:0006952,GO:0005634,GO:0005634,GO:0003674	161.052	170.968	195.977	98.811	111.096	99.102	114.039	2378.84	1456.22	0.691473	1.32e-14	8.25e-13	Chr1:26709947-26711462 REVERSE LENGTH=1331
AT5G66330.1	Leucine-rich repeat (LRR) family protein	plasma membrane,protein binding,signal transduction	6.541	GO:0005886,GO:0005515,GO:0007165	7.729	8.07	7.866	5.321	3.912	4.484	4.896	126.645	75.9809	0.691183	1.84e-06	3.87e-05	Chr5:26500402-26501955 REVERSE LENGTH=1554
AT5G18050.1	SAUR-like auxin-responsive protein family	multicellular organism development,mitochondrion,regulation of growth,response to auxin,molecular_function,plasma membrane,auxin-activated signaling pathway,auxin-activated signaling pathway	15.921	GO:0007275,GO:0005739,GO:0040008,GO:0009733,GO:0003674,GO:0005886,GO:0009734,GO:0009734	12.4	17.531	19.738	8.543	11.466	7.824	9.496	114.177	65.5509	0.68779	0.000966471	0.0100761	Chr5:5974341-5975087 REVERSE LENGTH=747
AT3G61820.1	Eukaryotic aspartyl protease family protein	aspartic-type endopeptidase activity,plant-type cell wall,proteolysis,protein catabolic process,aspartic-type endopeptidase activity,plasmodesma,protein catabolic process,extracellular region,proteolysis	21.878	GO:0004190,GO:0009505,GO:0006508,GO:0030163,GO:0004190,GO:0009506,GO:0030163,GO:0005576,GO:0006508	27.103	18.171	24.193	13.823	14.494	13.52	13.329	502.512	305.342	0.687303	8.54e-08	2.29e-06	Chr3:22879720-22881775 REVERSE LENGTH=2056
AT4G12880.2	early nodulin-like protein 19	plasma membrane,copper ion binding,plasma membrane,electron transfer activity,anchored component of plasma membrane,apoplast,anchored component of plasma membrane	103.331	GO:0005886,GO:0005507,GO:0005886,GO:0009055,GO:0046658,GO:0048046,GO:0046658	108.393	113.065	120.692	50.294	66.375	78.33	75.059	554.402	334.148	0.682896	2.32e-06	4.79e-05	Chr4:7544550-7545326 REVERSE LENGTH=568
AT5G44720.1	Molybdenum cofactor sulfurase family protein	mitochondrion,molybdenum ion binding,pyridoxal phosphate binding,catalytic activity,Mo-molybdopterin cofactor sulfurase activity,mitochondrion	22.144	GO:0005739,GO:0030151,GO:0030170,GO:0003824,GO:0008265,GO:0005739	26.273	18.475	26.953	14.218	17.137	13.126	11.722	318.854	191.138	0.680083	4.94e-05	0.00076491	Chr5:18042935-18045514 FORWARD LENGTH=1317
AT4G16780.1	homeobox protein 2	protein homodimerization activity,cell proliferation,protein binding,protein binding,root development,response to far red light,red, far-red light phototransduction,negative regulation of transcription, DNA-templated,sequence-specific DNA binding,response to cytokinin,protein binding,negative regulation of transcription, DNA-templated,unidimensional cell growth,red, far-red light phototransductio…	15.274	GO:0042803,GO:0008283,GO:0005515,GO:0005515,GO:0048364,GO:0010218,GO:0009585,GO:0045892,GO:0043565,GO:0009735,GO:0005515,GO:0045892,GO:0009826,GO:0009585,GO:0009585,GO:0005634,GO:0005515,GO:0005515,GO:0003677,GO:0005515,GO:0003700,GO:0005634,GO:0009733,GO:0005515,GO:0045892,GO:0010016,GO:0009641,GO:0009826,GO:0005515,GO:0010017,GO:0005634,GO:0006355,GO:0006355,GO:0005515,GO:0005515,GO:0006355,GO:…	19.346	14.953	17.51	9.053	10.928	11.322	10.05	233.608	142.615	0.680072	7.78e-08	2.1e-06	Chr4:9449114-9450905 FORWARD LENGTH=1333
AT2G38090.1	Duplicated homeodomain-like superfamily protein	regulation of transcription, DNA-templated,regulation of transcription, DNA-templated,nucleus,transcription, DNA-templated,regulation of transcription, DNA-templated,DNA binding,DNA binding,nucleus,DNA binding,DNA-binding transcription factor activity	1.901	GO:0006355,GO:0006355,GO:0005634,GO:0006351,GO:0006355,GO:0003677,GO:0003677,GO:0005634,GO:0003677,GO:0003700	1.594	2.111	2.338	1.258	1.105	0.897	1.127	40.5993	22.4492	0.676427	0.00588754	0.0445713	Chr2:15944583-15947096 FORWARD LENGTH=1913
AT3G20395.1	RING/U-box superfamily protein	ubiquitin protein ligase activity,integral component of membrane,ubiquitin-dependent protein catabolic process,ubiquitin-dependent protein catabolic process,ubiquitin-dependent protein catabolic process,ubiquitin protein ligase activity	5.412	GO:0061630,GO:0016021,GO:0006511,GO:0006511,GO:0006511,GO:0061630	8.149	8.994	5.812	3.794	3.325	4.365	5.191	63.1263	34.9651	0.675513	0.00430827	0.034622	Chr3:7111934-7113899 REVERSE LENGTH=865
AT1G56220.1	Dormancy/auxin associated family protein	nucleus,nucleus,nucleus,nucleus,molecular_function	434.735	GO:0005634,GO:0005634,GO:0005634,GO:0005634,GO:0003674	309.526	454.219	328.578	222.421	209.264	202.382	238.221	2607.66	1586.29	0.674725	1.54e-06	3.27e-05	Chr1:21043348-21044758 FORWARD LENGTH=769
AT3G54600.1	Class I glutamine amidotransferase-like superfamily protein	NA	17.049	NA	26.227	15.765	27.549	12.94	13.955	16.525	9.209	422.827	245.089	0.674433	0.00152145	0.0147554	Chr3:20210792-20213172 FORWARD LENGTH=1752
AT3G21330.1	basic helix-loop-helix (bHLH) DNA-binding superfamily protein	transcription, DNA-templated,regulation of transcription, DNA-templated,nucleus,nucleus,protein binding,regulation of transcription, DNA-templated,protein binding,DNA binding,DNA-binding transcription factor activity,DNA-binding transcription factor activity,protein dimerization activity,DNA-binding transcription factor activity,regulation of transcription, DNA-templated,DNA binding	3.942	GO:0006351,GO:0006355,GO:0005634,GO:0005634,GO:0005515,GO:0006355,GO:0005515,GO:0003677,GO:0003700,GO:0003700,GO:0046983,GO:0003700,GO:0006355,GO:0003677	4.792	3.269	4.685	2.785	2.403	1.892	2.66	80.494	47.1032	0.673946	0.00110025	0.0111992	Chr3:7507240-7509186 FORWARD LENGTH=1814
AT4G34900.2	xanthine dehydrogenase 2	xanthine dehydrogenase activity	2.713	GO:0004854	4.186	6.314	6.445	3.679	4.094	2.779	2.171	260.007	148.998	0.673408	0.00251121	0.0223659	Chr4:16625517-16631370 REVERSE LENGTH=4197
AT1G19350.6	Brassinosteroid signaling positive regulator (BZR1) family protein	brassinosteroid mediated signaling pathway,nucleus,RNA polymerase II proximal promoter sequence-specific DNA binding,negative regulation of transcription, DNA-templated,protein binding,regulation of transcription, DNA-templated,nucleus,nucleus,cellular response to brassinosteroid stimulus,cytoplasm,regulation of transcription, DNA-templated,protein binding,defense response to bacterium,quiescent …	80.465	GO:0009742,GO:0005634,GO:0000978,GO:0045892,GO:0005515,GO:0006355,GO:0005634,GO:0005634,GO:0071367,GO:0005737,GO:0006355,GO:0005515,GO:0042742,GO:1904961,GO:0009742,GO:0003677,GO:0009742,GO:0005634,GO:0006355,GO:0005515,GO:0005515,GO:0005515,GO:0005829,GO:0006351,GO:0005634,GO:0005634,GO:0000978,GO:0006351,GO:0042742,GO:0005515,GO:0005634,GO:0005515,GO:0006355,GO:0009742,GO:0045892,GO:0005515,GO:…	84.386	94.884	97.241	57.154	58.292	58.385	52.133	1218.27	759.979	0.671046	2.86e-19	2.52e-17	Chr1:6688703-6690410 FORWARD LENGTH=1304
AT4G16515.1	root meristem growth factor	extracellular region,positive regulation of cell proliferation,lateral root development,regulation of auxin polar transport,positive gravitropism,cell differentiation,extracellular space,root system development,regulation of protein localization,growth factor activity	78.031	GO:0005576,GO:0008284,GO:0048527,GO:2000012,GO:0009958,GO:0030154,GO:0005615,GO:0022622,GO:0032880,GO:0008083	61.711	76.805	72.113	44.879	45.221	38.47	41.585	349.619	215.561	0.670356	3.34e-09	1.1e-07	Chr4:9305186-9305763 REVERSE LENGTH=578
AT2G37640.2	Barwin-like endoglucanases superfamily protein	plant-type cell wall loosening,membrane,unidimensional cell growth,extracellular region,plant-type cell wall loosening,response to gibberellin,plant-type cell wall organization,response to red light,plant-type cell wall loosening,cell wall,unidimensional cell growth,cell wall,unidimensional cell growth,membrane,extracellular region,unidimensional cell growth,plant-type cell wall organization,extr…	96.715	GO:0009828,GO:0016020,GO:0009826,GO:0005576,GO:0009828,GO:0009739,GO:0009664,GO:0010114,GO:0009828,GO:0005618,GO:0009826,GO:0005618,GO:0009826,GO:0016020,GO:0005576,GO:0009826,GO:0009664,GO:0005576,GO:0009831,GO:0009831,GO:0006949,GO:0009828	76.787	85.098	84.562	50.544	55.601	49.093	46.009	908.639	566.548	0.668662	6.4e-16	4.39e-14	Chr2:15787705-15789605 REVERSE LENGTH=1114
AT1G30280.1	Chaperone DnaJ-domain superfamily protein	cytoplasm,receptor-mediated endocytosis,clathrin binding,cytoplasm,intracellular membrane-bounded organelle,clathrin coat disassembly,vesicle,clathrin-dependent endocytosis,clathrin coat disassembly	2.358	GO:0005737,GO:0006898,GO:0030276,GO:0005737,GO:0043231,GO:0072318,GO:0031982,GO:0072583,GO:0072318	4.13	5.279	5.4	3.066	3.268	1.616	3.011	87.1437	49.3102	0.668198	0.00420135	0.0338957	Chr1:10662621-10664668 REVERSE LENGTH=1696
AT2G45290.1	Transketolase	chloroplast stroma,chloroplast stroma,chloroplast stroma,plastid,chloroplast stroma,chloroplast stroma,cytosol,response to cadmium ion,chloroplast stroma,pentose-phosphate shunt,chloroplast stroma,transketolase activity,pentose-phosphate shunt,chloroplast,chloroplast,transketolase activity,chloroplast,chloroplast stroma	0.761	GO:0009570,GO:0009570,GO:0009570,GO:0009536,GO:0009570,GO:0009570,GO:0005829,GO:0046686,GO:0009570,GO:0006098,GO:0009570,GO:0004802,GO:0006098,GO:0009507,GO:0009507,GO:0004802,GO:0009507,GO:0009570	1.026	1.391	1.164	0.769	0.644	0.68	0.554	42.9539	24.2583	0.666734	0.00482373	0.0380304	Chr2:18672497-18676451 FORWARD LENGTH=3328
AT1G09750.1	Eukaryotic aspartyl protease family protein	apoplast,plant-type cell wall,extracellular region,proteolysis,cell wall,aspartic-type endopeptidase activity,aspartic-type endopeptidase activity,systemic acquired resistance,protein catabolic process,protein catabolic process,systemic acquired resistance	237.35	GO:0048046,GO:0009505,GO:0005576,GO:0006508,GO:0005618,GO:0004190,GO:0004190,GO:0009627,GO:0030163,GO:0030163,GO:0009627	283.337	268.725	270.712	168.718	171.742	161.951	174.393	4476.07	2812.32	0.666422	2.55e-64	1.83e-61	Chr1:3157501-3159148 FORWARD LENGTH=1578
AT1G23050.1	hydroxyproline-rich glycoprotein family protein	extracellular region,molecular_function,integral component of membrane,anchored component of membrane,biological_process,anchored component of membrane	11.243	GO:0005576,GO:0003674,GO:0016021,GO:0031225,GO:0008150,GO:0031225	13.472	23.51	21.003	10.664	8.727	9.785	14.363	150.662	86.2284	0.662916	0.00341274	0.0285983	Chr1:8168443-8169267 FORWARD LENGTH=825
AT4G16143.2	importin alpha isoform 2	nucleolus,cytosol,cytosol,protein transporter activity,protein transporter activity,cytoplasm,intracellular protein transport,NLS-bearing protein import into nucleus,nucleoplasm,nucleolus,nucleoplasm,nuclear localization sequence binding,plasmodesma,cytoplasm,cytosol,protein import into nucleus,nuclear pore,cytosol,nuclear pore	8.822	GO:0005730,GO:0005829,GO:0005829,GO:0008565,GO:0008565,GO:0005737,GO:0006886,GO:0006607,GO:0005654,GO:0005730,GO:0005654,GO:0008139,GO:0009506,GO:0005737,GO:0005829,GO:0006606,GO:0005643,GO:0005829,GO:0005643	11.682	10.567	15.356	9.354	5.257	7.322	7.62	347.742	208.472	0.661544	0.000411779	0.0048575	Chr4:9133750-9137415 REVERSE LENGTH=2589
AT1G22300.2	general regulatory factor 10	response to abscisic acid,ATP binding,ATP binding,plasmodesma,chloroplast stroma,cytoplasm,cytosol,mitochondrion,cytoplasm,plasmodesma,cytoplasm,ATP binding,brassinosteroid mediated signaling pathway,ATP binding,mitochondrion,nucleus,plasma membrane,mitochondrion,protein binding,chloroplast stroma,ATP binding,ATP binding,protein domain specific binding,protein phosphorylated amino acid binding,cy…	76.307	GO:0009737,GO:0005524,GO:0005524,GO:0009506,GO:0009570,GO:0005737,GO:0005829,GO:0005739,GO:0005737,GO:0009506,GO:0005737,GO:0005524,GO:0009742,GO:0005524,GO:0005739,GO:0005634,GO:0005886,GO:0005739,GO:0005515,GO:0009570,GO:0005524,GO:0005524,GO:0019904,GO:0045309,GO:0005737,GO:0005515,GO:0009570,GO:0005829,GO:0005886,GO:0005886,GO:0009742,GO:0005886,GO:0009506,GO:0005829,GO:0009570	97.112	76.074	91.411	52.612	48.979	44.028	66.894	1045.07	641.729	0.659336	5.39e-06	0.000103885	Chr1:7878867-7881219 REVERSE LENGTH=1185
AT4G24590.2	RING finger protein	nucleus,molecular_function,biological_process	2.091	GO:0005634,GO:0003674,GO:0008150	0.727	0.203	1.008	0	0	0	0	9.76916	0	0.658988	0.00369546	0.0305543	Chr4:12696483-12698259 FORWARD LENGTH=1445
AT4G13840.1	HXXXD-type acyl-transferase family protein	cell wall organization,transferase activity,cell wall organization,cytosol,transferase activity, transferring acyl groups other than amino-acyl groups,very long-chain fatty acid biosynthetic process,very long-chain fatty acid biosynthetic process,wax biosynthetic process,cytoplasm	31.385	GO:0071555,GO:0016740,GO:0071555,GO:0005829,GO:0016747,GO:0042761,GO:0042761,GO:0010025,GO:0005737	37.713	40.656	35.277	22.336	23.028	22.073	25.734	824.3	515.801	0.656013	1.23e-13	6.92e-12	Chr4:8013575-8016582 REVERSE LENGTH=2056
AT2G47970.1	Nuclear pore localization protein NPL4	ubiquitin protein ligase binding,proteasome-mediated ubiquitin-dependent protein catabolic process,ubiquitin-dependent protein catabolic process,ubiquitin-dependent protein catabolic process,proteasome-mediated ubiquitin-dependent protein catabolic process,proteasome-mediated ubiquitin-dependent protein catabolic process,ubiquitin binding,cytosol,nucleus,ubiquitin-dependent protein catabolic proc…	14.425	GO:0031625,GO:0043161,GO:0006511,GO:0006511,GO:0043161,GO:0043161,GO:0043130,GO:0005829,GO:0005634,GO:0006511	16.642	18.333	16.832	8.128	10.149	12.406	11.047	318.418	195.98	0.655313	2.23e-06	4.63e-05	Chr2:19629217-19631188 FORWARD LENGTH=1765
AT5G57770.1	auxin canalization protein (DUF828)	molecular_function,nucleus,biological_process	18.177	GO:0003674,GO:0005634,GO:0008150	16.39	18.912	19.307	9.5	12.177	10.632	12.027	278.842	172.934	0.653385	1.1e-07	2.91e-06	Chr5:23400864-23403150 REVERSE LENGTH=1489
AT2G36830.1	gamma tonoplast intrinsic protein	vacuolar membrane,cytoplasm,chloroplast envelope,chloroplast envelope,urea transport,plant-type vacuole membrane,plant-type vacuole membrane,water channel activity,vacuolar membrane,chloroplast envelope,protein storage vacuole,vacuole,vacuole,water transport,gibberellic acid mediated signaling pathway,plant-type vacuole membrane,water transport,membrane,chloroplast envelope,plant-type vacuole mem…	582.519	GO:0005774,GO:0005737,GO:0009941,GO:0009941,GO:0015840,GO:0009705,GO:0009705,GO:0015250,GO:0005774,GO:0009941,GO:0000326,GO:0005773,GO:0005773,GO:0006833,GO:0009740,GO:0009705,GO:0006833,GO:0016020,GO:0009941,GO:0009705,GO:0015204,GO:0042807,GO:0009705,GO:0009705,GO:0005774,GO:0080170,GO:0015250,GO:0009705,GO:0009705,GO:0009651,GO:0009651,GO:0055085,GO:0015250,GO:0000326,GO:0042807,GO:0009740,GO:…	548.763	567.649	538.316	341.364	353.73	344.27	335.079	6872	4357.68	0.653317	9.2e-57	4.9e-54	Chr2:15445294-15446621 FORWARD LENGTH=1237
AT1G23080.3	Auxin efflux carrier family protein	root development,membrane,plasma membrane,auxin efflux,plasma membrane,plasma membrane,auxin polar transport,transporter activity,plasmodesma,auxin polar transport,longitudinal axis specification,membrane,auxin efflux transmembrane transporter activity,integral component of membrane,auxin efflux,auxin efflux,auxin:proton symporter activity,auxin efflux transmembrane transporter activity,response …	37.773	GO:0048364,GO:0016020,GO:0005886,GO:0010315,GO:0005886,GO:0005886,GO:0009926,GO:0005215,GO:0009506,GO:0009926,GO:0009942,GO:0016020,GO:0010329,GO:0016021,GO:0010315,GO:0010315,GO:0009672,GO:0010329,GO:0010583,GO:0007389,GO:0016020,GO:0005886,GO:0009926,GO:0005886	39.717	40.493	42.822	27.293	23.394	25.975	25.568	1105.73	701.24	0.652316	3.76e-27	5.66e-25	Chr1:8180202-8183625 REVERSE LENGTH=2516
AT4G30410.1	sequence-specific DNA binding transcription factor	regulation of transcription, DNA-templated,regulation of transcription, DNA-templated,regulation of growth,nucleus,DNA-binding transcription factor activity,protein binding,brassinosteroid mediated signaling pathway,protein binding,protein binding,protein binding,regulation of transcription, DNA-templated,protein dimerization activity,transcription, DNA-templated,protein binding,DNA binding,brass…	7.986	GO:0006355,GO:0006355,GO:0040008,GO:0005634,GO:0003700,GO:0005515,GO:0009742,GO:0005515,GO:0005515,GO:0005515,GO:0006355,GO:0046983,GO:0006351,GO:0005515,GO:0003677,GO:0009742,GO:0005634,GO:0009740,GO:0009740,GO:0005634	9.258	8.872	9.828	5.384	5.296	5.725	6.087	99.8375	61.4166	0.650851	2.12e-05	0.000360891	Chr4:14870984-14872267 REVERSE LENGTH=1084
AT4G28240.1	Wound-responsive family protein	molecular_function,nucleus,biological_process	64.392	GO:0003674,GO:0005634,GO:0008150	63.893	80.703	68.262	47.613	42.779	38.628	45.566	738.969	462.184	0.650142	8.34e-09	2.61e-07	Chr4:13997292-13998604 REVERSE LENGTH=1056
AT2G22500.1	uncoupling protein 5	thiosulfate transport,mitochondrial transport,thiosulfate transmembrane transporter activity,proton transmembrane transport,malate transmembrane transport,antiporter activity,succinate transmembrane transporter activity,mitochondrial transport,mitochondrial inner membrane,mitochondrial inner membrane,oxaloacetate transport,dicarboxylic acid transmembrane transporter activity,phosphate ion transme…	4.918	GO:0015709,GO:0006839,GO:0015117,GO:1902600,GO:0071423,GO:0015297,GO:0015141,GO:0006839,GO:0005743,GO:0005743,GO:0015729,GO:0005310,GO:0035435,GO:0005739,GO:0005743,GO:0015131,GO:0071422,GO:0015140,GO:0015116,GO:0017077,GO:0008272,GO:0005743	5.016	3.269	3.942	2.297	2.672	2.454	2.226	89.4544	53.9959	0.648537	0.000720462	0.00785438	Chr2:9562774-9564850 REVERSE LENGTH=2077
AT5G49170.1	hypothetical protein	molecular_function,biological_process,chloroplast	5.565	GO:0003674,GO:0008150,GO:0009507	4.867	6.507	6.427	4.615	3.201	2.887	3.057	69.5433	40.9976	0.648404	0.00308131	0.0264617	Chr5:19938540-19939797 REVERSE LENGTH=1172
AT2G42300.1	basic helix-loop-helix (bHLH) DNA-binding superfamily protein	nucleus,transcription, DNA-templated,DNA binding,DNA-binding transcription factor activity,regulation of transcription, DNA-templated,regulation of transcription, DNA-templated,nucleus,DNA-binding transcription factor activity,protein dimerization activity,nucleus,DNA binding,sequence-specific DNA binding,regulation of transcription, DNA-templated,regulation of transcription, DNA-templated,DNA-bi…	5.146	GO:0005634,GO:0006351,GO:0003677,GO:0003700,GO:0006355,GO:0006355,GO:0005634,GO:0003700,GO:0046983,GO:0005634,GO:0003677,GO:0043565,GO:0006355,GO:0006355,GO:0003700,GO:0006355,GO:0003700,GO:0006355,GO:0003677	6.648	7.228	7.838	6.257	3.537	4.08	2.762	140.384	82.0414	0.644739	0.00501574	0.0393	Chr2:17620895-17624852 FORWARD LENGTH=1848
AT3G04860.1	hypothetical protein (DUF868)	biological_process,nucleus	0.976	GO:0008150,GO:0005634	2.471	2.863	2.677	1.819	1.365	1.833	1.071	47.7603	27.6575	0.643637	0.0066859	0.0493944	Chr3:1338827-1340623 REVERSE LENGTH=1714
AT5G20740.1	Plant invertase/pectin methylesterase inhibitor superfamily protein	regulation of shoot apical meristem development,enzyme inhibitor activity,pectinesterase inhibitor activity,apoplast,chloroplast,enzyme inhibitor activity,negative regulation of catalytic activity	22.17	GO:1902183,GO:0004857,GO:0046910,GO:0048046,GO:0009507,GO:0004857,GO:0043086	27.448	22.587	27.384	15.247	17.118	17.422	14.133	242.487	152.938	0.643623	8.73e-08	2.33e-06	Chr5:7025565-7026533 REVERSE LENGTH=969
AT3G62570.1	Tetratricopeptide repeat (TPR)-like superfamily protein	vacuole,vacuole,protein folding,cytoplasm	4.741	GO:0005773,GO:0005773,GO:0006457,GO:0005737	3.888	3.35	3.722	2.37	1.999	1.833	2.512	75.98	46.1391	0.643203	0.000485232	0.00558793	Chr3:23142485-23144747 FORWARD LENGTH=1974
AT3G46490.2	2-oxoglutarate (2OG) and Fe(II)-dependent oxygenase superfamily protein	secondary metabolic process,oxidoreductase activity, acting on paired donors, with incorporation or reduction of molecular oxygen, 2-oxoglutarate as one donor, and incorporation of one atom each of oxygen into both donors,cytoplasm,dioxygenase activity	14.311	GO:0019748,GO:0016706,GO:0005737,GO:0051213	13.015	11.968	15.512	9.219	8.275	9.312	5.561	201.527	123.215	0.643046	0.000488799	0.00562172	Chr3:17115570-17119700 FORWARD LENGTH=1457
AT1G80860.1	phospholipid N-methyltransferase	phosphatidyl-N-methylethanolamine N-methyltransferase activity,methylation,endoplasmic reticulum membrane,endoplasmic reticulum membrane,phospholipid biosynthetic process,endoplasmic reticulum membrane,phosphatidylcholine biosynthetic process,phosphatidylcholine biosynthetic process,endoplasmic reticulum membrane,intracellular membrane-bounded organelle,integral component of membrane,phospholipid…	19.508	GO:0000773,GO:0032259,GO:0005789,GO:0005789,GO:0008654,GO:0005789,GO:0006656,GO:0006656,GO:0005789,GO:0043231,GO:0016021,GO:0008654,GO:0032259,GO:0009507,GO:0009507,GO:0080101	15.794	17.744	19.234	11.526	8.381	13.135	9.597	176.217	108.796	0.642075	0.000112907	0.00157115	Chr1:30387978-30389434 REVERSE LENGTH=1023
AT5G53830.1	VQ motif-containing protein	nucleus,nucleus,molecular_function,biological_process	4.551	GO:0005634,GO:0005634,GO:0003674,GO:0008150	5.025	4.253	5.207	2.921	3.076	3.124	2.272	55.59	33.4086	0.64177	0.00219141	0.0200263	Chr5:21856948-21858102 FORWARD LENGTH=1155
AT1G26800.1	RING/U-box superfamily protein	protein ubiquitination,ubiquitin protein ligase activity,ubiquitin protein ligase activity,cytosolic proteasome complex,ubiquitin protein ligase activity,ubiquitin protein ligase activity,protein polyubiquitination,cytoplasm protein quality control by the ubiquitin-proteasome system,cytoplasm,misfolded protein binding,nucleus,protein ubiquitination,cytoplasm protein quality control by the ubiquit…	7.288	GO:0016567,GO:0061630,GO:0061630,GO:0031597,GO:0061630,GO:0061630,GO:0000209,GO:0071629,GO:0005737,GO:0051787,GO:0005634,GO:0016567,GO:0071629,GO:0005737,GO:0008270,GO:0061635,GO:0061630,GO:0071218,GO:0016567,GO:0051865,GO:0051865,GO:0071629,GO:0031597,GO:0051865,GO:0071218,GO:0005829,GO:0061630,GO:0031597,GO:0000209,GO:0000209,GO:0071629	11.048	13.014	12.67	8.606	6.603	5.301	8.803	171.218	104.22	0.639992	0.000471755	0.00544685	Chr1:9285025-9286395 REVERSE LENGTH=1371
AT3G59050.1	polyamine oxidase 3	N1-acetylspermidine:oxygen oxidoreductase (3-acetamidopropanal-forming) activity,polyamine catabolic process,polyamine catabolic process,peroxisome,peroxisome,polyamine catabolic process,polyamine oxidase activity,spermine:oxygen oxidoreductase (spermidine-forming) activity,oxidation-reduction process,polyamine catabolic process,polyamine oxidase activity,peroxisome,N1-acetylspermine:oxygen oxido…	8.417	GO:0052904,GO:0006598,GO:0006598,GO:0005777,GO:0005777,GO:0006598,GO:0046592,GO:0052901,GO:0055114,GO:0006598,GO:0046592,GO:0005777,GO:0052903,GO:0055114,GO:0005777,GO:0006598,GO:0005634,GO:0046592,GO:0046208,GO:0046208,GO:0016491,GO:0052902,GO:0006598	7.468	8.639	8.113	4.355	4.844	5.597	5.025	174.074	108.701	0.639037	8.95e-07	2e-05	Chr3:21824696-21827509 REVERSE LENGTH=2039
AT2G36570.1	Leucine-rich repeat protein kinase family protein	protein kinase activity,plasma membrane,protein phosphorylation,protein serine/threonine kinase activity,protein phosphorylation,protein phosphorylation,integral component of membrane,protein phosphorylation,protein phosphorylation,protein kinase activity,protein kinase activity,ATP binding,kinase activity,plasma membrane,protein phosphorylation,plasma membrane,plant-type secondary cell wall biog…	3.727	GO:0004672,GO:0005886,GO:0006468,GO:0004674,GO:0006468,GO:0006468,GO:0016021,GO:0006468,GO:0006468,GO:0004672,GO:0004672,GO:0005524,GO:0016301,GO:0005886,GO:0006468,GO:0005886,GO:0009834,GO:0006468,GO:0005524,GO:0005524,GO:0006468,GO:0007169,GO:0006468,GO:0004674,GO:0005524,GO:0005886,GO:0004674	4.298	3.33	4.868	2.557	2.739	2.059	2.706	115.559	71.0639	0.638421	0.000349295	0.00422323	Chr2:15335284-15337995 FORWARD LENGTH=2588
AT5G47370.1	Homeobox-leucine zipper protein 4 (HB-4) / HD-ZIP protein	sequence-specific DNA binding,unidimensional cell growth,regulation of transcription, DNA-templated,DNA-binding transcription factor activity,DNA binding,protein binding,transcription, DNA-templated,regulation of transcription, DNA-templated,nucleus,auxin-activated signaling pathway,regulation of transcription, DNA-templated,auxin-activated signaling pathway,nucleus,negative regulation of transcr…	19.33	GO:0043565,GO:0009826,GO:0006355,GO:0003700,GO:0003677,GO:0005515,GO:0006351,GO:0006355,GO:0005634,GO:0009734,GO:0006355,GO:0009734,GO:0005634,GO:0045892,GO:0009733,GO:0005634,GO:0005515,GO:0045892,GO:0005515,GO:0045892,GO:0005515,GO:0005515,GO:0009641,GO:0005515,GO:0009826,GO:0005515	25.248	23.551	26.825	15.019	17.185	15.678	15.222	366.893	234.042	0.637655	3.1e-13	1.67e-11	Chr5:19216271-19218007 REVERSE LENGTH=1423
AT5G55730.2	FASCICLIN-like arabinogalactan 1	plasma membrane,shoot system development,root development,plasma membrane,anchored component of membrane,plasma membrane,anchored component of plasma membrane,plasma membrane,plasma membrane,root development,apoplast,anchored component of membrane,anchored component of plasma membrane,anchored component of plasma membrane,cell wall,anchored component of plasma membrane,plasma membrane,shoot syste…	22.081	GO:0005886,GO:0048367,GO:0048364,GO:0005886,GO:0031225,GO:0005886,GO:0046658,GO:0005886,GO:0005886,GO:0048364,GO:0048046,GO:0031225,GO:0046658,GO:0046658,GO:0005618,GO:0046658,GO:0005886,GO:0048367	34.683	30.444	30.602	15.112	21.962	22.3	18.908	499.763	312.841	0.636153	4.01e-06	7.9e-05	Chr5:22558148-22560461 REVERSE LENGTH=1521
AT1G27130.1	glutathione S-transferase tau 13	toxin catabolic process,cytoplasm,response to cadmium ion,toxin catabolic process,cytoplasm,cytosol,glutathione transferase activity,glutathione transferase activity,glutathione metabolic process,glutathione metabolic process	47.812	GO:0009407,GO:0005737,GO:0046686,GO:0009407,GO:0005737,GO:0005829,GO:0004364,GO:0004364,GO:0006749,GO:0006749	53.134	58.989	53.988	34.184	34.427	33.977	36.024	720.87	459.108	0.636087	3.02e-19	2.65e-17	Chr1:9425280-9426897 FORWARD LENGTH=1286
AT5G66420.2	TIM-barrel signal transduction protein	catalytic activity,chloroplast	8.024	GO:0003824,GO:0009507	8.307	7.38	10.176	4.542	5.459	5.843	5.376	247.63	155.523	0.635509	5.64e-06	0.000108041	Chr5:26521674-26525177 REVERSE LENGTH=2675
AT4G30530.1	Class I glutamine amidotransferase-like superfamily protein	proteolysis,peptidase activity,cytosol,gamma-glutamyl-peptidase activity,camalexin biosynthetic process,camalexin biosynthetic process,glucosinolate metabolic process,gamma-glutamyl-peptidase activity,glucosinolate metabolic process,cytoplasm,peptidase activity,catalytic activity,glucosinolate metabolic process,glucosinolate metabolic process	45.1	GO:0006508,GO:0008233,GO:0005829,GO:0034722,GO:0010120,GO:0010120,GO:0019760,GO:0034722,GO:0019760,GO:0005737,GO:0008233,GO:0003824,GO:0019760,GO:0019760	55.586	40.402	63.587	31.711	31.304	36.213	31.683	647.727	406.705	0.634825	7.18e-06	0.00013492	Chr4:14920376-14922519 FORWARD LENGTH=1215
AT5G11150.1	vesicle-associated membrane protein 713	exocytosis,SNARE complex,response to salt stress,vesicle fusion,SNAP receptor activity,vacuole,vacuole,vesicle fusion,exocytosis,vacuolar membrane,vacuolar membrane,vacuolar membrane,Golgi apparatus,SNARE binding,SNARE complex,membrane,SNARE complex,HOPS complex,response to salt stress	7.288	GO:0006887,GO:0031201,GO:0009651,GO:0006906,GO:0005484,GO:0005773,GO:0005773,GO:0006906,GO:0006887,GO:0005774,GO:0005774,GO:0005774,GO:0005794,GO:0000149,GO:0031201,GO:0016020,GO:0031201,GO:0030897,GO:0009651	9.193	8.426	9.003	5.529	5.459	4.178	6.42	123.543	76.4187	0.634784	7.94e-05	0.00116106	Chr5:3546200-3548117 REVERSE LENGTH=1364
AT2G31730.2	basic helix-loop-helix (bHLH) DNA-binding superfamily protein	protein dimerization activity,response to gibberellin,nucleus,transcriptional activator activity, RNA polymerase II transcription regulatory region sequence-specific DNA binding,protein binding,response to ethylene,response to gibberellin,DNA-binding transcription factor activity,nucleus	24.591	GO:0046983,GO:0009739,GO:0005634,GO:0001228,GO:0005515,GO:0009723,GO:0009739,GO:0003700,GO:0005634	14.153	17.135	16.098	10.768	8.035	10.357	9.523	116.897	72.7532	0.634088	5.14e-05	0.00079269	Chr2:13487552-13488691 REVERSE LENGTH=791
AT2G44140.2	Peptidase family C54 protein	autophagy,autophagy,protein transport,peptidase activity,cysteine-type peptidase activity,proteolysis,cytoplasm,autophagy,chloroplast,chloroplast,autophagy,proteolysis,cysteine-type peptidase activity,peptidase activity	9.722	GO:0006914,GO:0006914,GO:0015031,GO:0008233,GO:0008234,GO:0006508,GO:0005737,GO:0006914,GO:0009507,GO:0009507,GO:0006914,GO:0006508,GO:0008234,GO:0008233	11.402	17.135	16.108	10.071	6.093	6.592	11.842	500.82	296.131	0.630881	0.00488803	0.038469	Chr2:18253497-18258092 REVERSE LENGTH=3102
AT4G18440.1	L-Aspartase-like family protein	chloroplast stroma,'de novo' IMP biosynthetic process,N6-(1,2-dicarboxyethyl)AMP AMP-lyase (fumarate-forming) activity,chloroplast stroma,(S)-2-(5-amino-1-(5-phospho-D-ribosyl)imidazole-4-carboxamido)succinate AMP-lyase (fumarate-forming) activity,chloroplast stroma,chloroplast stroma,cytoplasm,'de novo' AMP biosynthetic process,N6-(1,2-dicarboxyethyl)AMP AMP-lyase (fumarate-forming) activity,chl…	17.391	GO:0009570,GO:0006189,GO:0004018,GO:0009570,GO:0070626,GO:0009570,GO:0009570,GO:0005737,GO:0044208,GO:0004018,GO:0009570,GO:0009570,GO:0009570,GO:0044208,GO:0009570,GO:0009570,GO:0009570,GO:0009570,GO:0009570,GO:0006189,GO:0009507	17.78	20.617	22.039	12.576	12.61	13.638	11.796	441.743	282.42	0.628334	6.27e-10	2.27e-08	Chr4:10186073-10188981 REVERSE LENGTH=2072
AT3G13980.1	SKI/DACH domain protein	auxin-activated signaling pathway,auxin-activated signaling pathway,nucleus,molecular_function	34.49	GO:0009734,GO:0009734,GO:0005634,GO:0003674	37.816	38.138	39.723	21.14	24.086	25.581	26.067	537.089	343.625	0.626841	8.29e-14	4.75e-12	Chr3:4618939-4620305 REVERSE LENGTH=1367
AT4G16250.1	phytochrome D	red, far-red light phototransduction,nucleus,red or far-red light signaling pathway,regulation of transcription, DNA-templated,G-protein coupled photoreceptor activity,regulation of transcription, DNA-templated,red, far-red light phototransduction,regulation of transcription, DNA-templated,regulation of transcription, DNA-templated,protein-tetrapyrrole linkage,protein homodimerization activity,de…	1.863	GO:0009585,GO:0005634,GO:0010017,GO:0006355,GO:0008020,GO:0006355,GO:0009585,GO:0006355,GO:0006355,GO:0017006,GO:0042803,GO:0009584,GO:0042802,GO:0005634,GO:0017006,GO:0005515,GO:0018298,GO:0000155,GO:0005515,GO:0018298,GO:0009585,GO:0006351,GO:0010017,GO:0005515,GO:0005515,GO:0018298,GO:0000155,GO:0000155,GO:0009881,GO:0017006,GO:0010017,GO:0005515,GO:0006355,GO:0042802,GO:0009883,GO:0006355	2.508	2.406	2.31	1.122	1.605	1.586	1.552	111.107	68.8345	0.626836	0.000103045	0.00145673	Chr4:9195247-9199840 REVERSE LENGTH=4204
AT4G23240.2	cysteine-rich RLK (RECEPTOR-like protein kinase) 16	protein serine/threonine kinase activity,ATP binding,protein phosphorylation,protein phosphorylation,defense response to bacterium,protein phosphorylation,defense response to bacterium,protein phosphorylation,protein serine/threonine kinase activity,protein kinase activity,ATP binding,protein phosphorylation,protein phosphorylation,protein phosphorylation,protein kinase activity,plasma membrane,p…	4.715	GO:0004674,GO:0005524,GO:0006468,GO:0006468,GO:0042742,GO:0006468,GO:0042742,GO:0006468,GO:0004674,GO:0004672,GO:0005524,GO:0006468,GO:0006468,GO:0006468,GO:0004672,GO:0005886,GO:0006468,GO:0006468,GO:0004672,GO:0004674	4.419	4.365	4.327	2.671	2.066	2.247	3.15	47.2464	27.8723	0.626774	0.00534251	0.0412453	Chr4:12160478-12161954 REVERSE LENGTH=1092
AT4G23870.1	hypothetical protein	molecular_function,biological_process	16.821	GO:0003674,GO:0008150	14.488	16.831	16.383	10.144	9.169	8.386	11.454	156.457	98.0202	0.626092	1.76e-05	0.000307889	Chr4:12414058-12415063 FORWARD LENGTH=1006
AT5G03630.1	Pyridine nucleotide-disulfide oxidoreductase family protein	response to salt stress,chloroplast stroma,chloroplast stroma,chloroplast stroma,cytoplasm,oxidation-reduction process,flavin adenine dinucleotide binding,cytosol,response to salt stress,flavin adenine dinucleotide binding,monodehydroascorbate reductase (NADH) activity,response to zinc ion,response to cadmium ion,chloroplast stroma,cytosol	40.144	GO:0009651,GO:0009570,GO:0009570,GO:0009570,GO:0005737,GO:0055114,GO:0050660,GO:0005829,GO:0009651,GO:0050660,GO:0016656,GO:0010043,GO:0046686,GO:0009570,GO:0005829	41.051	35.682	38.724	25.454	24.287	23.551	24.312	702.879	454.017	0.625772	6.38e-22	6.92e-20	Chr5:922048-924728 REVERSE LENGTH=1750
AT4G25710.1	Galactose oxidase/kelch repeat superfamily protein	nucleus,nucleus	4.867	GO:0005634,GO:0005634	5.678	6.101	5.95	4.209	2.682	3.971	3.584	92.854	57.7168	0.623022	0.000432758	0.00506017	Chr4:13098102-13099625 REVERSE LENGTH=1524
AT5G05180.3	myosin heavy chain%2C striated protein	cytoplasm,actin filament binding,vacuolar membrane,cytoplasm,actin filament binding,vacuolar membrane,vacuolar membrane,biological_process	3.524	GO:0005737,GO:0051015,GO:0005774,GO:0005737,GO:0051015,GO:0005774,GO:0005774,GO:0008150	7.813	7.015	9.351	4.646	4.219	5.252	5.727	137.383	86.2815	0.619892	0.000131635	0.00180535	Chr5:1536096-1538529 FORWARD LENGTH=1646
AT3G60450.1	Phosphoglycerate mutase family protein	biological_process,cytosol,nucleus	7.288	GO:0008150,GO:0005829,GO:0005634	11.011	12.943	9.938	6.912	6.026	7.213	7.482	116.088	72.1755	0.618871	0.00016705	0.00222023	Chr3:22340891-22342315 FORWARD LENGTH=1044
AT3G22310.1	putative mitochondrial RNA helicase 1	nucleic acid binding,response to salt stress,RNA binding,ATP binding,nucleus,DNA binding,response to cold,response to water deprivation,ATP binding,response to cold,viral replication complex,response to salt stress,mitochondrion,helicase activity,viral RNA genome replication,ATP binding,cytoplasm,ATP binding,response to water deprivation,ATP-dependent helicase activity	2.231	GO:0003676,GO:0009651,GO:0003723,GO:0005524,GO:0005634,GO:0003677,GO:0009409,GO:0009414,GO:0005524,GO:0009409,GO:0019034,GO:0009651,GO:0005739,GO:0004386,GO:0039694,GO:0005524,GO:0005737,GO:0005524,GO:0009414,GO:0008026	9.817	8.223	9.461	4.937	5.997	6.08	5.986	223.014	142.6	0.618735	9.79e-08	2.6e-06	Chr3:7887276-7890153 FORWARD LENGTH=2286
AT3G07010.1	Pectin lyase-like superfamily protein	pectate lyase activity,pectin catabolic process,metal ion binding,pectate lyase activity,extracellular region,lyase activity,metal ion binding,pectin catabolic process	29.331	GO:0030570,GO:0045490,GO:0046872,GO:0030570,GO:0005576,GO:0016829,GO:0046872,GO:0045490	36.594	37.803	35.937	22.128	25.095	21.738	24.265	823.331	531.179	0.618233	1.98e-17	1.52e-15	Chr3:2212289-2216483 REVERSE LENGTH=2112
AT1G64640.1	early nodulin-like protein 8	anchored component of plasma membrane,electron transfer activity,plasma membrane,anchored component of plasma membrane,anchored component of membrane,anchored component of membrane,copper ion binding	109.961	GO:0046658,GO:0009055,GO:0005886,GO:0046658,GO:0031225,GO:0031225,GO:0005507	95.425	94.711	104.035	67.651	65.606	59.617	57.528	1008.48	655.629	0.616096	7.22e-18	5.73e-16	Chr1:24022285-24023424 REVERSE LENGTH=1046
AT5G61030.2	glycine-rich RNA-binding protein 3	mitochondrion,RNA binding,mitochondrial mRNA modification,mitochondrial mRNA modification,RNA binding,protein binding,mitochondrion,mRNA binding,cytidine to uridine editing,protein binding,ATP binding,mRNA processing,mitochondrion,mRNA processing,nucleus,response to cold,ATP binding,mitochondrion,ribonucleoprotein complex,mitochondrial mRNA modification,response to cold,RNA binding,mitochondrial …	10.369	GO:0005739,GO:0003723,GO:0080156,GO:0080156,GO:0003723,GO:0005515,GO:0005739,GO:0003729,GO:0016554,GO:0005515,GO:0005524,GO:0006397,GO:0005739,GO:0006397,GO:0005634,GO:0009409,GO:0005524,GO:0005739,GO:1990904,GO:0080156,GO:0009409,GO:0003723,GO:0080156,GO:0005507,GO:0005515,GO:0005515,GO:0003697,GO:0005739,GO:0005829,GO:0016554	12.176	19.115	16.694	6.984	13.167	8.652	8.858	225.321	135.196	0.616042	0.00525268	0.0407351	Chr5:24560501-24562527 FORWARD LENGTH=1378
AT4G39510.1	cytochrome P450%2C family 96%2C subfamily A%2C polypeptide 12	monooxygenase activity,oxygen binding,iron ion binding,oxidoreductase activity, acting on paired donors, with incorporation or reduction of molecular oxygen,oxidation-reduction process,integral component of membrane,heme binding	5.691	GO:0004497,GO:0019825,GO:0005506,GO:0016705,GO:0055114,GO:0016021,GO:0020037	8.344	5.431	8.718	4.469	4.142	4.622	5.127	159.015	99.4278	0.615784	0.000562556	0.00634406	Chr4:18368685-18370698 REVERSE LENGTH=2014
AT4G05320.7	polyubiquitin 10	cellular protein modification process,protein ubiquitination,modification-dependent protein catabolic process,cellular protein modification process,cellular protein modification process,cellular protein modification process,ubiquitin protein ligase binding,nucleus,protein ubiquitination,modification-dependent protein catabolic process,cytoplasm,protein tag,response to salicylic acid,modification-…	486.502	GO:0006464,GO:0016567,GO:0019941,GO:0006464,GO:0006464,GO:0006464,GO:0031625,GO:0005634,GO:0016567,GO:0019941,GO:0005737,GO:0031386,GO:0009751,GO:0019941,GO:0006464,GO:0016567,GO:0007568,GO:0006464	173.927	266.633	231.098	153.689	159.959	141.602	77.757	1994.43	1205.8	0.615187	0.00450308	0.0359706	Chr4:2718170-2720308 FORWARD LENGTH=923
AT3G28860.1	ATP binding cassette subfamily B19	auxin-activated signaling pathway,plasma membrane,integral component of membrane,photomorphogenesis,lateral root development,plasma membrane,auxin efflux transmembrane transporter activity,ATPase activity, coupled to transmembrane movement of substances,ATPase activity, coupled to transmembrane movement of substances,auxin polar transport,response to far red light,ATPase activity, coupled to tran…	24.388	GO:0009734,GO:0005886,GO:0016021,GO:0009640,GO:0048527,GO:0005886,GO:0010329,GO:0042626,GO:0042626,GO:0009926,GO:0010218,GO:0042626,GO:0005515,GO:0048443,GO:0009958,GO:0042626,GO:0010541,GO:0055085,GO:0042626,GO:0009734,GO:0005886,GO:0005886,GO:0042626,GO:0009733,GO:0048364,GO:0005524,GO:0009640,GO:0009637,GO:0043481,GO:0005524,GO:0016021,GO:0010540,GO:0008361,GO:0010160,GO:0060918,GO:0009639	27.616	27.733	29.382	19.581	17.214	18.003	17.578	1343.46	876.214	0.614891	5.7e-31	1.08e-28	Chr3:10870005-10877578 REVERSE LENGTH=4333
AT5G08000.1	glucan endo-1%2C3-beta-glucosidase-like protein 3	response to heat,response to heat,anchored component of membrane,(1->3)-beta-D-glucan binding,polysaccharide binding,anchored component of plasma membrane,plasma membrane,anchored component of membrane,plasmodesma,anchored component of plasma membrane	36.721	GO:0009408,GO:0009408,GO:0031225,GO:0001872,GO:0030247,GO:0046658,GO:0005886,GO:0031225,GO:0009506,GO:0046658	39.037	30.241	36.515	21.12	24.009	21.768	22.501	411.183	265.483	0.614084	2.37e-09	7.93e-08	Chr5:2563366-2565547 FORWARD LENGTH=1168
AT3G28930.3	AIG2-like (avirulence induced gene) family protein	transferase activity, transferring acyl groups,response to bacterium,cytosol,nucleus	16.871	GO:0016746,GO:0009617,GO:0005829,GO:0005634	15.85	14.75	16.969	9.572	10.073	11.647	8.443	136.677	87.3022	0.61391	2.37e-05	0.000398831	Chr3:10959683-10961461 REVERSE LENGTH=899
AT5G46730.2	glycine-rich protein	molecular_function,biological_process	9.101	GO:0003674,GO:0008150	11.244	8.162	12	5.852	6.42	7.637	5.921	93.2463	58.1666	0.61375	0.00116021	0.0117155	Chr5:18964012-18965068 FORWARD LENGTH=925
AT4G30660.2	Low temperature and salt responsive protein family	integral component of membrane,hyperosmotic salinity response,hyperosmotic salinity response,response to cold,response to cold	136.77	GO:0016021,GO:0042538,GO:0042538,GO:0009409,GO:0009409	122.975	136.352	140.54	97.013	83.089	79.758	79.198	367.007	237.669	0.613585	6.18e-10	2.25e-08	Chr4:14955379-14956171 FORWARD LENGTH=383
AT5G25460.1	transmembrane protein%2C putative (Protein of unknown function%2C DUF642)	plant-type cell wall,molecular_function,response to karrikin,extracellular region,root morphogenesis,plant-type cell wall,plant-type cell wall,plasmodesma	297.154	GO:0009505,GO:0003674,GO:0080167,GO:0005576,GO:0010015,GO:0009505,GO:0009505,GO:0009506	294.245	343.418	327.634	202.653	209.851	205.535	204.247	5332.11	3466.61	0.613301	4.05e-21	4.14e-19	Chr5:8863224-8865677 FORWARD LENGTH=1599
AT5G12250.1	beta-6 tubulin	GTP binding,structural constituent of cytoskeleton,response to salt stress,microtubule-based process,GTP binding,plasma membrane,response to salt stress,GTP binding,structural constituent of cytoskeleton,microtubule-based process,microtubule cytoskeleton,cytoplasm,microtubule cytoskeleton organization,GTP binding,GTPase activity,microtubule cytoskeleton organization,response to cold,mitotic cell …	102.723	GO:0005525,GO:0005200,GO:0009651,GO:0007017,GO:0005525,GO:0005886,GO:0009651,GO:0005525,GO:0005200,GO:0007017,GO:0015630,GO:0005737,GO:0000226,GO:0005525,GO:0003924,GO:0000226,GO:0009409,GO:0000278,GO:0005874,GO:0009409,GO:0005737	119.32	117.724	119.51	81.319	76.832	66.948	78.81	2462.93	1603.06	0.611349	2.39e-19	2.13e-17	Chr5:3960938-3963624 REVERSE LENGTH=1966
AT3G63210.1	mediator of aba-regulated dormancy protein (DUF581)	cytoplasmic stress granule,cytoplasmic stress granule,nucleus,seed dormancy process,P-body,P-body,molecular_function,response to abscisic acid	19.432	GO:0010494,GO:0010494,GO:0005634,GO:0010162,GO:0000932,GO:0000932,GO:0003674,GO:0009737	19.467	21.338	22.25	13.335	15.32	10.228	13.818	412.931	263.668	0.611201	6.75e-06	0.000127288	Chr3:23353514-23355480 REVERSE LENGTH=1871
AT3G60290.1	2-oxoglutarate (2OG) and Fe(II)-dependent oxygenase superfamily protein	dioxygenase activity,cytoplasm,cellular response to hypoxia,response to karrikin,biosynthetic process,cellular response to hypoxia,response to karrikin,oxidoreductase activity, acting on paired donors, with incorporation or reduction of molecular oxygen, 2-oxoglutarate as one donor, and incorporation of one atom each of oxygen into both donors,cellular response to hypoxia	3.828	GO:0051213,GO:0005737,GO:0071456,GO:0080167,GO:0009058,GO:0071456,GO:0080167,GO:0016706,GO:0071456	6.135	5.766	6.216	4.043	3.412	3.626	3.99	100.368	63.7957	0.610986	5.31e-05	0.000815696	Chr3:22282423-22284706 FORWARD LENGTH=1605
AT3G60530.1	GATA transcription factor 4	response to light stimulus,nucleus,DNA-binding transcription factor activity,zinc ion binding,DNA-binding transcription factor activity,nucleus	38.711	GO:0009416,GO:0005634,GO:0003700,GO:0008270,GO:0003700,GO:0005634	46.813	58.989	39.522	29.091	30.727	29.601	32.034	730.223	465.079	0.610079	1.25e-05	0.000224285	Chr3:22373013-22374554 FORWARD LENGTH=1465
AT2G40900.1	nodulin MtN21 /EamA-like transporter family protein	extracellular region,L-glutamine transmembrane transporter activity,membrane,plasma membrane,seed development,plasma membrane	3.752	GO:0005576,GO:0015186,GO:0016020,GO:0005886,GO:0048316,GO:0005886	6.564	4.67	7.462	3.482	4.239	3.518	4.027	115.875	72.4778	0.609673	0.00105408	0.010816	Chr2:17063098-17065813 REVERSE LENGTH=1782
AT1G28330.2	dormancy-associated protein-like 1	response to glucose,nucleus,response to fructose,nucleus,nucleus,nucleus,nucleus,molecular_function,response to sucrose	43.642	GO:0009749,GO:0005634,GO:0009750,GO:0005634,GO:0005634,GO:0005634,GO:0005634,GO:0003674,GO:0009744	51.101	61.608	52.467	36.772	34.956	21.462	41.372	462.047	286.924	0.605511	0.00169594	0.0161636	Chr1:9933909-9935266 REVERSE LENGTH=878
AT5G46250.1	RNA-binding protein	nucleus,regulation of transcription, DNA-templated,regulation of transcription, DNA-templated,RNA processing,nucleus,ribonucleoprotein complex,RNA binding,RNA processing,regulation of transcription, DNA-templated,RNA binding,transcription, DNA-templated,nucleus	37.494	GO:0005634,GO:0006355,GO:0006355,GO:0006396,GO:0005634,GO:1990904,GO:0003723,GO:0006396,GO:0006355,GO:0003723,GO:0006351,GO:0005634	36.426	40.037	37.862	25.599	23.528	23.255	25.3	655.25	427.275	0.604715	2.45e-17	1.87e-15	Chr5:18755280-18758333 FORWARD LENGTH=1654
AT4G38020.1	tRNA/rRNA methyltransferase (SpoU) family protein	RNA processing,RNA methyltransferase activity,RNA binding,RNA processing,chloroplast,RNA processing,RNA processing,RNA methyltransferase activity,RNA methyltransferase activity,RNA methyltransferase activity,RNA binding	9.963	GO:0006396,GO:0008173,GO:0003723,GO:0006396,GO:0009507,GO:0006396,GO:0006396,GO:0008173,GO:0008173,GO:0008173,GO:0003723	9.519	9.167	9.103	5.571	5.642	5.804	6.272	119.887	76.7196	0.602017	1.2e-05	0.000216435	Chr4:17861435-17863098 FORWARD LENGTH=1280
AT4G21150.3	ribophorin II (RPN2) family protein	oligosaccharyltransferase complex,Golgi apparatus,integral component of membrane,endoplasmic reticulum,endoplasmic reticulum membrane,protein N-linked glycosylation,plant-type cell wall,endoplasmic reticulum membrane,oligosaccharyltransferase complex,mitochondrion,protein N-linked glycosylation,response to cold,plasma membrane,oligosaccharyltransferase complex,Golgi apparatus,protein N-linked gly…	0	GO:0008250,GO:0005794,GO:0016021,GO:0005783,GO:0005789,GO:0006487,GO:0009505,GO:0005789,GO:0008250,GO:0005739,GO:0006487,GO:0009409,GO:0005886,GO:0008250,GO:0005794,GO:0006487,GO:0008250,GO:0008250,GO:0008250,GO:0005794,GO:0005774,GO:0009409,GO:0009506,GO:0005774,GO:0006487,GO:0005783,GO:0016020,GO:0016021,GO:0005789,GO:0004579,GO:0006487,GO:0005789,GO:0008250,GO:0005774,GO:0008250,GO:0006487	12.894	18.952	14.256	8.97	7.122	12.101	9.597	399.849	249.491	0.601666	0.00157192	0.015166	Chr4:11278403-11283798 FORWARD LENGTH=2426
AT1G80280.1	alpha/beta-Hydrolases superfamily protein	hydrolase activity,hydrolase activity,integral component of membrane,cytoplasm	8.467	GO:0016787,GO:0016787,GO:0016021,GO:0005737	10.535	8.405	9.36	6.08	5.69	6.149	6.226	286.972	187.081	0.60038	5.21e-09	1.67e-07	Chr1:30183535-30186716 REVERSE LENGTH=2823
AT3G12820.1	myb domain protein 10	regulation of transcription, DNA-templated,DNA binding,DNA-binding transcription factor activity,nucleus,stress response to nickel ion,regulation of gene expression,transcription, DNA-templated,cell differentiation,regulation of transcription, DNA-templated,response to iron ion starvation,transcription regulatory region DNA binding,sequence-specific DNA binding,transcription regulatory region DNA…	2.979	GO:0006355,GO:0003677,GO:0003700,GO:0005634,GO:1990532,GO:0010468,GO:0006351,GO:0030154,GO:0006355,GO:1990641,GO:0044212,GO:0043565,GO:0044212,GO:1990641,GO:0005634,GO:0005634,GO:0006355,GO:0009646,GO:0009723	3.972	3.989	4.483	2.339	2.48	2.414	2.753	50.796	31.2936	0.600232	0.00373106	0.0307533	Chr3:4073855-4075643 REVERSE LENGTH=1222
AT1G05810.1	Rab GTPase-like A5A protein	GTP binding,GTP binding,GTPase activity,plasma membrane,protein transport,intracellular protein transport,Rab protein signal transduction	12.574	GO:0005525,GO:0005525,GO:0003924,GO:0005886,GO:0015031,GO:0006886,GO:0032482	18.693	16.79	12.294	9.209	8.525	10.554	10.355	93.6347	57.8427	0.600115	0.00244223	0.0218318	Chr1:1748443-1749350 FORWARD LENGTH=657

## Sheet: G< W 1.5fold
	Genes down-regulated by GCHXK (1.5-fold)
ID	Desc	GO trems	GO IDs	G-1	G-2	G-3	G-7	W-2	W-6	W-7	W-8	G	W	log2FoldChange	pvalue	padj
AT3G51600.1	lipid transfer protein 5	cell wall,plasmodesma,extracellular region,lipid transport,lipid binding,lipid transporter activity	GO:0005618,GO:0009506,GO:0005576,GO:0006869,GO:0008289,GO:0005319	1.331	0.774	2.284	1.357	641.914	580.035	685.081	631.881	14.0884	6156.47	-7.94522	0	0	Chr3:19138338-19139423 REVERSE LENGTH=979
AT3G62410.1	CP12 domain-containing protein 2	cellular response to cold,reductive pentose-phosphate cycle,negative regulation of reductive pentose-phosphate cycle,cellular response to cold,chloroplast,protein binding,protein-containing complex,cellular response to anoxia,response to light stimulus,chloroplast stroma,cellular response to heat,reductive pentose-phosphate cycle,chloroplast,cellular response to anoxia,negative regulation of redu…	GO:0070417,GO:0019253,GO:0080153,GO:0070417,GO:0009507,GO:0005515,GO:0032991,GO:0071454,GO:0009416,GO:0009570,GO:0034605,GO:0019253,GO:0009507,GO:0071454,GO:0080153,GO:0018316,GO:0009570,GO:0009507,GO:0071454,GO:0034605,GO:0009570,GO:0009570,GO:0009416,GO:0009570,GO:0009570,GO:0009507,GO:0018316,GO:0009570,GO:0009570,GO:0080153,GO:0018316,GO:0009507,GO:0070417,GO:0005515,GO:0034605,GO:0080153,GO:…	94.408	92.152	89.666	96.398	283.597	277.879	286.742	279.538	523.448	1620.67	-1.61715	3.72e-254	3.3e-250	Chr3:23090944-23091580 FORWARD LENGTH=637
AT5G67030.1	zeaxanthin epoxidase (ZEP) (ABA1)	chloroplast,chloroplast envelope,abscisic acid biosynthetic process,oxidation-reduction process,chloroplast envelope,sugar mediated signaling pathway,chloroplast envelope,response to osmotic stress,membrane,response to osmotic stress,response to water deprivation,chloroplast envelope,response to water deprivation,xanthophyll biosynthetic process,response to heat,abscisic acid biosynthetic process…	GO:0009507,GO:0009941,GO:0009688,GO:0055114,GO:0009941,GO:0010182,GO:0009941,GO:0006970,GO:0016020,GO:0006970,GO:0009414,GO:0009941,GO:0009414,GO:0016123,GO:0009408,GO:0009688,GO:0009941,GO:0009941,GO:0071949,GO:0009688,GO:0010114,GO:0009688,GO:0009540,GO:0009414,GO:0009941,GO:0071949,GO:0009941,GO:0009507,GO:0009507,GO:0009507,GO:0009941,GO:0009540,GO:0009941,GO:0009941,GO:0010182,GO:0009414,GO:…	46.95	55.306	54.736	57.316	112.375	114.017	114.789	120.034	1552	3266.66	-1.06937	1.65e-153	7.32e-150	Chr5:26753469-26757402 REVERSE LENGTH=2592
AT5G67370.1	DUF1230 family protein (DUF1230)	molecular_function,response to iron ion starvation,response to iron ion starvation,integral component of membrane,response to iron ion starvation,chloroplast,chloroplast	GO:0003674,GO:1990641,GO:1990641,GO:0016021,GO:1990641,GO:0009507,GO:0009507	21.13	21.835	22.81	20.096	63.255	60.214	62.297	59.43	346.331	1000.97	-1.52095	9.3e-122	2.75e-118	Chr5:26877272-26879639 REVERSE LENGTH=1553
AT1G42970.1	glyceraldehyde-3-phosphate dehydrogenase B subunit	chloroplast,chloroplast envelope,chloroplast stroma,chloroplast,chloroplast thylakoid membrane,chloroplast stroma,chloroplast envelope,NAD binding,chloroplast,response to sucrose,chloroplast envelope,chloroplast envelope,reductive pentose-phosphate cycle,chloroplast thylakoid membrane,chloroplast envelope,chloroplast envelope,glucose metabolic process,chloroplast stroma,chloroplast thylakoid memb…	GO:0009507,GO:0009941,GO:0009570,GO:0009507,GO:0009535,GO:0009570,GO:0009941,GO:0051287,GO:0009507,GO:0009744,GO:0009941,GO:0009941,GO:0019253,GO:0009535,GO:0009941,GO:0009941,GO:0006006,GO:0009570,GO:0009535,GO:0048046,GO:0009570,GO:0009507,GO:0004365,GO:0006096,GO:0009570,GO:0055114,GO:0009409,GO:0009535,GO:0009535,GO:0009535,GO:0009570,GO:0009570,GO:0009507,GO:0009941,GO:0019253,GO:0009409,GO:…	601.964	676.885	690.998	690.242	1110.22	1119.39	1107.84	1059.35	13347	21771.4	-0.70422	1.81e-115	4.83e-112	Chr1:16127353-16129895 FORWARD LENGTH=1854
AT4G26530.1	Aldolase superfamily protein	glycolytic process,glycolytic process,fructose-bisphosphate aldolase activity,cytoplasm,glycolytic process,glycolytic process,chloroplast,glycolytic process,glycolytic process,glycolytic process,fructose-bisphosphate aldolase activity,glycolytic process,glycolytic process,cytoplasm,cytosol,gluconeogenesis,fructose-bisphosphate aldolase activity,protein binding	GO:0006096,GO:0006096,GO:0004332,GO:0005737,GO:0006096,GO:0006096,GO:0009507,GO:0006096,GO:0006096,GO:0006096,GO:0004332,GO:0006096,GO:0006096,GO:0005737,GO:0005829,GO:0006094,GO:0004332,GO:0005515	105.093	121.819	105.34	120.646	377.201	377.335	325.291	368.332	1619.97	5156.05	-1.64428	2.1e-113	5.09e-110	Chr4:13391344-13393107 FORWARD LENGTH=1372
AT4G33010.1	glycine decarboxylase P-protein 1	glycine catabolic process,oxidation-reduction process,chloroplast stroma,glycine dehydrogenase (decarboxylating) activity,response to cadmium ion,protein binding,cytosol,mitochondrion,glycine catabolic process,apoplast,glycine cleavage complex,chloroplast thylakoid,chloroplast envelope,chloroplast stroma,chloroplast stroma,chloroplast,oxidation-reduction process,chloroplast thylakoid,glycine dehy…	GO:0006546,GO:0055114,GO:0009570,GO:0004375,GO:0046686,GO:0005515,GO:0005829,GO:0005739,GO:0006546,GO:0048046,GO:0005960,GO:0009534,GO:0009941,GO:0009570,GO:0009570,GO:0009507,GO:0055114,GO:0009534,GO:0004375,GO:0019464,GO:0005739,GO:0009941,GO:0009507,GO:0005960,GO:0009534,GO:0019464,GO:0005739,GO:0005739,GO:0048046,GO:0016594,GO:0006546,GO:0019464,GO:0019464,GO:0005960,GO:0009534,GO:0009570,GO:…	205.256	180.64	189.433	194.813	394.423	404.621	400.605	368.702	7362.37	15608.1	-1.07707	2.28e-112	5.05e-109	Chr4:15926652-15931422 REVERSE LENGTH=3586
AT5G48485.1	Bifunctional inhibitor/lipid-transfer protein/seed storage 2S albumin superfamily protein	systemic acquired resistance, salicylic acid mediated signaling pathway,protein binding,lipid transporter activity,plasmodesma,lipid binding,lipid transport,protein self-association,systemic acquired resistance,systemic acquired resistance, salicylic acid mediated signaling pathway,systemic acquired resistance,extracellular region,systemic acquired resistance,systemic acquired resistance, salicyl…	GO:0009862,GO:0005515,GO:0005319,GO:0009506,GO:0008289,GO:0006869,GO:0043621,GO:0009627,GO:0009862,GO:0009627,GO:0005576,GO:0009627,GO:0009862,GO:0009627,GO:0009862,GO:0008270,GO:0048046,GO:0009506,GO:0006869,GO:0005504,GO:0005783	65.153	54.355	50.99	52.109	133.816	138.286	132.655	123.553	401.109	1027.99	-1.34122	5.24e-97	9.98e-94	Chr5:19646028-19646840 REVERSE LENGTH=813
AT3G26650.1	glyceraldehyde 3-phosphate dehydrogenase A subunit	protein binding,stromule,glycolytic process,membrane,chloroplast stroma,chloroplast envelope,chloroplast stroma,reductive pentose-phosphate cycle,response to sucrose,glycolytic process,response to cold,chloroplast stroma,chloroplast stroma,response to light stimulus,chloroplast,chloroplast stroma,chloroplast stroma,peptidyl-cysteine S-nitrosylation,apoplast,reductive pentose-phosphate cycle,chlor…	GO:0005515,GO:0010319,GO:0006096,GO:0016020,GO:0009570,GO:0009941,GO:0009570,GO:0019253,GO:0009744,GO:0006096,GO:0009409,GO:0009570,GO:0009570,GO:0009416,GO:0009507,GO:0009570,GO:0009570,GO:0018119,GO:0048046,GO:0019253,GO:0009570,GO:0018119,GO:0009535,GO:0009535,GO:0009570,GO:0048046,GO:0009570,GO:0009409,GO:0051287,GO:0010319,GO:0009507,GO:0009535,GO:0009941,GO:0009535,GO:0005515,GO:0006006,GO:…	413.49	456.555	465.852	468.77	741.816	779.602	766.514	728.333	8485.1	14048.5	-0.724858	1.59e-85	2.49e-82	Chr3:9794862-9797045 FORWARD LENGTH=1752
AT1G79600.1	Protein kinase superfamily protein	ATP binding,plastoglobule,ATP binding,response to high light intensity,protein stabilization,plastoglobule,plastoglobule,plastoglobule,protein phosphorylation,plastoglobule,plastoglobule,protein binding,plastoglobule,plasma membrane,protein phosphorylation,plastoglobule,plastoglobule,regulation of tocopherol cyclase activity,chloroplast,protein phosphorylation,protein kinase activity,response to …	GO:0005524,GO:0010287,GO:0005524,GO:0009644,GO:0050821,GO:0010287,GO:0010287,GO:0010287,GO:0006468,GO:0010287,GO:0010287,GO:0005515,GO:0010287,GO:0005886,GO:0006468,GO:0010287,GO:0010287,GO:1902171,GO:0009507,GO:0006468,GO:0004672,GO:0080183,GO:0010287,GO:0009414,GO:0009658,GO:0006995,GO:0009507,GO:0010287,GO:0080183,GO:0010287,GO:0080183,GO:0010114,GO:0010287,GO:0006995,GO:0009414,GO:0004672,GO:…	36.962	40.389	40.118	37.331	74.251	70.642	74.25	72.63	1070.47	2023.31	-0.916659	4.64e-85	6.86e-82	Chr1:29949910-29952726 REVERSE LENGTH=2541
AT1G52870.1	Peroxisomal membrane 22 kDa (Mpv17/PMP22) family protein	molecular_function,integral component of membrane,chloroplast,cytoplasm,chloroplast,biological_process	GO:0003674,GO:0016021,GO:0009507,GO:0005737,GO:0009507,GO:0008150	12.397	18.721	19.622	20.471	51.677	50.343	52.266	47.118	278.253	728.109	-1.36489	1.5e-80	2.1e-77	Chr1:19685747-19687863 FORWARD LENGTH=1391
AT5G49730.1	ferric reduction oxidase 6	integral component of membrane,oxidation-reduction process,oxidoreductase activity,ferric-chelate reductase activity,response to light stimulus,oxidation-reduction process,membrane,oxidation-reduction process,nucleus,metal ion binding,plasma membrane,oxidoreductase activity,integral component of membrane,ion transport	GO:0016021,GO:0055114,GO:0016491,GO:0000293,GO:0009416,GO:0055114,GO:0016020,GO:0055114,GO:0005634,GO:0046872,GO:0005886,GO:0016491,GO:0016021,GO:0006811	11.788	13.165	13.237	13.651	48.756	37.983	43.19	42.979	383.986	1265.45	-1.68115	3.56e-80	4.74e-77	Chr5:20201037-20204595 REVERSE LENGTH=2675
AT4G37760.1	squalene epoxidase 3	sterol biosynthetic process,response to jasmonic acid,oxidation-reduction process,squalene monooxygenase activity,endoplasmic reticulum,sterol biosynthetic process,squalene monooxygenase activity,flavin adenine dinucleotide binding,extracellular region,integral component of membrane,flavin adenine dinucleotide binding,response to wounding,sterol biosynthetic process,squalene monooxygenase activity	GO:0016126,GO:0009753,GO:0055114,GO:0004506,GO:0005783,GO:0016126,GO:0004506,GO:0050660,GO:0005576,GO:0016021,GO:0050660,GO:0009611,GO:0016126,GO:0004506	11.662	13.864	12.882	12.514	30.495	32.14	32.903	32.283	305.302	759.313	-1.30195	4.9e-80	6.22e-77	Chr4:17743738-17746697 FORWARD LENGTH=2196
AT5G24420.1	6-phosphogluconolactonase 5	pentose-phosphate shunt, oxidative branch,chloroplast,carbohydrate metabolic process,6-phosphogluconolactonase activity,pentose-phosphate shunt, oxidative branch,cytosol	GO:0009051,GO:0009507,GO:0005975,GO:0017057,GO:0009051,GO:0005829	3.676	5.007	4.304	5.216	27.886	28.872	23.581	28.126	64.8462	370.228	-2.37776	2.77e-74	3.21e-71	Chr5:8336534-8338032 REVERSE LENGTH=1321
AT5G51720.1	2 iron%2C 2 sulfur cluster binding protein	chloroplast stroma,chloroplast stroma,2 iron, 2 sulfur cluster binding,chloroplast stroma,chloroplast stroma,reactive oxygen species metabolic process,chloroplast,reactive oxygen species metabolic process,chloroplast stroma,mitochondrion,chloroplast stroma,leaf senescence,chloroplast stroma,chloroplast stroma,iron ion homeostasis,metal ion binding,chloroplast	GO:0009570,GO:0009570,GO:0051537,GO:0009570,GO:0009570,GO:0072593,GO:0009507,GO:0072593,GO:0009570,GO:0005739,GO:0009570,GO:0010150,GO:0009570,GO:0009570,GO:0055072,GO:0046872,GO:0009507	29.268	35.83	26.86	36.625	137.236	131.394	150.51	124.505	226.36	947.7	-1.98576	9.51e-74	1.01e-70	Chr5:21009347-21010345 FORWARD LENGTH=743
AT1G17100.1	SOUL heme-binding family protein	heme binding,vacuolar membrane,heme binding,vacuolar membrane,vacuole,vacuolar membrane,vacuolar membrane,chloroplast,vacuole,vacuolar membrane,biological_process,vacuolar membrane	GO:0020037,GO:0005774,GO:0020037,GO:0005774,GO:0005773,GO:0005774,GO:0005774,GO:0009507,GO:0005773,GO:0005774,GO:0008150,GO:0005774	39.358	30.32	33.631	33.755	75.977	74.65	77.995	74.274	296.355	701.339	-1.22773	9.12e-73	9.34e-70	Chr1:5844646-5845661 FORWARD LENGTH=941
AT4G17090.1	chloroplast beta-amylase	starch catabolic process,chloroplast,chloroplast stroma,chloroplast stroma,starch catabolic process,maltose biosynthetic process,starch catabolic process,beta-amylase activity,chloroplast stroma,beta-amylase activity,amylopectin maltohydrolase activity,chloroplast stroma,starch catabolic process,maltose biosynthetic process,chloroplast stroma,chloroplast stroma,response to cold,starch catabolic p…	GO:0005983,GO:0009507,GO:0009570,GO:0009570,GO:0005983,GO:0000024,GO:0005983,GO:0016161,GO:0009570,GO:0016161,GO:0102229,GO:0009570,GO:0005983,GO:0000024,GO:0009570,GO:0009570,GO:0009409,GO:0005983,GO:0009409,GO:0009409,GO:0009570,GO:0009409,GO:0016161,GO:0005983,GO:0009570	9.355	12.754	13.339	12.725	37.178	34.12	38.588	41.141	288.365	856.425	-1.54218	2.76e-72	2.72e-69	Chr4:9604962-9607402 REVERSE LENGTH=2103
AT1G32060.1	phosphoribulokinase	chloroplast stroma,chloroplast,reductive pentose-phosphate cycle,chloroplast stroma,response to cold,chloroplast stroma,ATP binding,peptidyl-cysteine S-nitrosylation,chloroplast thylakoid membrane,chloroplast stroma,phosphorylation,chloroplast stroma,chloroplast envelope,chloroplast envelope,stromule,chloroplast thylakoid membrane,chloroplast stroma,chloroplast envelope,chloroplast envelope,ATP b…	GO:0009570,GO:0009507,GO:0019253,GO:0009570,GO:0009409,GO:0009570,GO:0005524,GO:0018119,GO:0009535,GO:0009570,GO:0016310,GO:0009570,GO:0009941,GO:0009941,GO:0010319,GO:0009535,GO:0009570,GO:0009941,GO:0009941,GO:0005524,GO:0009570,GO:0016310,GO:0009507,GO:0009570,GO:0009535,GO:0048046,GO:0016020,GO:0010319,GO:0009409,GO:0009570,GO:0009535,GO:0009507,GO:0018119,GO:0009535,GO:0009535,GO:0009535,GO:…	509.077	557.21	582.399	571.484	857.839	894.205	892.074	894.339	11330.9	17891.4	-0.656914	9.1e-69	8.37e-66	Chr1:11532199-11534639 FORWARD LENGTH=1890
AT1G50020.1	tubulin alpha-6 chain	chloroplast thylakoid membrane,chloroplast thylakoid membrane,chloroplast thylakoid membrane,chloroplast thylakoid membrane,chloroplast thylakoid membrane,chloroplast thylakoid membrane,chloroplast thylakoid membrane,chloroplast thylakoid membrane,biological_process,chloroplast,molecular_function,integral component of membrane,chloroplast,chloroplast thylakoid membrane,chloroplast thylakoid membr…	GO:0009535,GO:0009535,GO:0009535,GO:0009535,GO:0009535,GO:0009535,GO:0009535,GO:0009535,GO:0008150,GO:0009507,GO:0003674,GO:0016021,GO:0009507,GO:0009535,GO:0009535	81.745	76.852	70.714	76.495	139.471	135.671	143.8	131.008	736.684	1381.28	-0.896709	1.68e-68	1.49e-65	Chr1:18519946-18521781 REVERSE LENGTH=1009
AT1G13650.1	hypothetical protein	nucleus,regulation of asymmetric cell division,molecular_function,plasma membrane,nucleus	GO:0005634,GO:0009786,GO:0003674,GO:0005886,GO:0005634	11.573	17.64	13.45	18.601	74.875	77.581	88.863	68.704	229.051	1092.93	-2.1474	5.5e-68	4.58e-65	Chr1:4680432-4682382 REVERSE LENGTH=1360
AT2G26080.1	glycine decarboxylase P-protein 2	chloroplast envelope,mitochondrion,glycine cleavage complex,cytosol,glycine binding,glycine catabolic process,apoplast,ATP binding,glycine dehydrogenase (decarboxylating) activity,oxidation-reduction process,glycine cleavage complex,glycine decarboxylation via glycine cleavage system,glycine decarboxylation via glycine cleavage system,chloroplast,glycine cleavage complex,glycine dehydrogenase (de…	GO:0009941,GO:0005739,GO:0005960,GO:0005829,GO:0016594,GO:0006546,GO:0048046,GO:0005524,GO:0004375,GO:0055114,GO:0005960,GO:0019464,GO:0019464,GO:0009507,GO:0005960,GO:0004375,GO:0009507,GO:0005739,GO:0005739,GO:0005739,GO:0005524,GO:0009941,GO:0019464,GO:0005960,GO:0005739,GO:0004375,GO:0009941,GO:0009941,GO:0019464,GO:0006546	72.771	65.021	73.414	67.767	143.41	143.649	155.132	139.829	2986.43	6432.28	-1.09525	2.16e-66	1.69e-63	Chr2:11109003-11114291 REVERSE LENGTH=3967
AT5G35970.1	P-loop containing nucleoside triphosphate hydrolases superfamily protein	chloroplast envelope,chloroplast envelope,chloroplast stroma,chloroplast,chloroplast stroma,chloroplast envelope,DNA binding,chloroplast,chloroplast envelope,chloroplast,chloroplast stroma,chloroplast stroma	GO:0009941,GO:0009941,GO:0009570,GO:0009507,GO:0009570,GO:0009941,GO:0003677,GO:0009507,GO:0009941,GO:0009507,GO:0009570,GO:0009570	66.724	65.907	66.978	71.059	108.872	105.934	107.921	101.81	2572.01	4088.55	-0.664519	4.36e-65	3.32e-62	Chr5:14118755-14123362 REVERSE LENGTH=3475
AT2G21330.2	fructose-bisphosphate aldolase 1	chloroplast thylakoid,chloroplast stroma,plastoglobule,chloroplast thylakoid,chloroplast thylakoid,response to cadmium ion,chloroplast stroma,cytosolic ribosome,chloroplast,chloroplast thylakoid,chloroplast stroma,plastoglobule,chloroplast stroma,chloroplast envelope,plastoglobule,plastoglobule,plastoglobule,chloroplast stroma,chloroplast stroma,cytosolic ribosome,plastoglobule,cytosolic ribosome…	GO:0009534,GO:0009570,GO:0010287,GO:0009534,GO:0009534,GO:0046686,GO:0009570,GO:0022626,GO:0009507,GO:0009534,GO:0009570,GO:0010287,GO:0009570,GO:0009941,GO:0010287,GO:0010287,GO:0010287,GO:0009570,GO:0009570,GO:0022626,GO:0010287,GO:0022626,GO:0010287,GO:0006096,GO:0004332,GO:0009570,GO:0009507,GO:0010287,GO:0009570,GO:0006096,GO:0010287,GO:0031977,GO:0006096,GO:0010287,GO:0009941,GO:0006098,GO:…	212.012	209.971	218.273	217.787	358.503	340.918	363.643	333.14	3664.4	6045.94	-0.718894	6.48e-65	4.79e-62	Chr2:9128147-9130240 REVERSE LENGTH=1639
AT3G22060.1	Receptor-like protein kinase-related family protein	extracellular region,response to abscisic acid,extracellular region,cell wall,vacuole,molecular_function,vacuole	GO:0005576,GO:0009737,GO:0005576,GO:0005618,GO:0005773,GO:0003674,GO:0005773	16.313	13.78	14.983	12.523	42.873	40.944	41.416	46.055	157.155	497.557	-1.63148	3.48e-64	2.44e-61	Chr3:7770899-7772357 FORWARD LENGTH=1145
AT1G29720.1	Leucine-rich repeat transmembrane protein kinase	plasma membrane,kinase activity,phosphorylation,protein serine/threonine kinase activity,protein serine/threonine kinase activity,protein serine/threonine kinase activity,plasma membrane,phosphorylation	GO:0005886,GO:0016301,GO:0016310,GO:0004674,GO:0004674,GO:0004674,GO:0005886,GO:0016310	0.304	0.569	0.416	0.33	5.332	5.075	5.035	4.72	16.1787	189.685	-3.14718	5.61e-64	3.83e-61	Chr1:10393659-10399873 REVERSE LENGTH=3397
AT1G65230.1	transmembrane protein%2C putative (DUF2358)	chloroplast,molecular_function,chloroplast,integral component of membrane,chloroplast,biological_process	GO:0009507,GO:0003674,GO:0009507,GO:0016021,GO:0009507,GO:0008150	79.007	83.481	82.936	86.414	147.193	163.217	152.984	157.268	921.408	1727.97	-0.900799	1.29e-63	8.58e-61	Chr1:24229063-24230902 FORWARD LENGTH=1103
AT1G45474.1	photosystem I light harvesting complex protein 5	chloroplast thylakoid membrane,chloroplast thylakoid membrane,photosynthesis, light harvesting in photosystem I,chloroplast thylakoid membrane,photosynthesis, light harvesting in photosystem I,photosynthesis, light harvesting in photosystem I,photosystem I antenna complex,plastoglobule,response to low light intensity stimulus,chloroplast envelope,response to high light intensity,chloroplast envel…	GO:0009535,GO:0009535,GO:0009768,GO:0009535,GO:0009768,GO:0009768,GO:0009782,GO:0010287,GO:0009645,GO:0009941,GO:0009644,GO:0009941,GO:0009409,GO:0005515,GO:0009507,GO:0009768,GO:0009535,GO:0009535,GO:0009535,GO:0009416,GO:0009535,GO:0010287,GO:0009768,GO:0030076,GO:0009535,GO:0016021,GO:0015979,GO:0009507,GO:0010287,GO:0009941,GO:0046872,GO:0005515,GO:0009535,GO:0015979,GO:0009535,GO:0009535,GO:…	132.029	121.334	128.759	130.502	206.623	203.93	203.712	208.949	1125.56	1858.85	-0.721425	3.27e-63	2.08e-60	Chr1:17179294-17180530 FORWARD LENGTH=921
AT2G15020.1	hypothetical protein	molecular_function,cellular_component,biological_process	GO:0003674,GO:0005575,GO:0008150	1.939	2.993	2.02	3.786	20.059	23.288	24.251	20.571	64.6149	496.296	-2.68507	2.06e-62	1.27e-59	Chr2:6491425-6493512 REVERSE LENGTH=2088
AT1G70580.3	alanine-2-oxoglutarate aminotransferase 2	peroxisome,peroxisome,chloroplast stroma,chloroplast stroma,peroxisome,cytoplasm,peroxisome,L-alanine catabolic process,glycine:2-oxoglutarate aminotransferase activity,cytoplasm,peroxisome,peroxisome,peroxisome,pyridoxal phosphate binding,chloroplast stroma,peroxisome,peroxisome,photorespiration,peroxisome,peroxisome,peroxisome,peroxisome,L-alanine:2-oxoglutarate aminotransferase activity,peroxi…	GO:0005777,GO:0005777,GO:0009570,GO:0009570,GO:0005777,GO:0005737,GO:0005777,GO:0042853,GO:0047958,GO:0005737,GO:0005777,GO:0005777,GO:0005777,GO:0030170,GO:0009570,GO:0005777,GO:0005777,GO:0009853,GO:0005777,GO:0005777,GO:0005777,GO:0005777,GO:0004021,GO:0005777,GO:0005777,GO:0005777,GO:0005777,GO:0009507,GO:0009507,GO:0005737,GO:0008453,GO:0009570,GO:0005777,GO:0004021,GO:0005737,GO:0009058,GO:…	10.787	9.911	9.755	9.644	27.439	30.544	26.241	29.854	186.2	552.737	-1.53564	6.88e-62	4.07e-59	Chr1:26612999-26616069 FORWARD LENGTH=1817
AT1G68830.1	Serine/Threonine kinase domain protein	photosynthetic acclimation,protein kinase activity,ATP binding,kinase activity,chloroplast thylakoid membrane,ATP binding,protein phosphorylation,chloroplast,chloroplast thylakoid membrane,chloroplast thylakoid membrane,thylakoid membrane,chloroplast,protein kinase activity,protein phosphorylation,protein phosphorylation,protein serine/threonine kinase activity,protein serine/threonine kinase act…	GO:0009643,GO:0004672,GO:0005524,GO:0016301,GO:0009535,GO:0005524,GO:0006468,GO:0009507,GO:0009535,GO:0009535,GO:0042651,GO:0009507,GO:0004672,GO:0006468,GO:0006468,GO:0004674,GO:0004674,GO:0009535,GO:0042651,GO:0042548,GO:0009507,GO:0004674,GO:0009535,GO:0042548,GO:0042548,GO:0007623,GO:0004672,GO:0005515	37.456	37.638	40.016	42.08	68.639	70.498	70.732	71.208	896.878	1607.77	-0.836087	1.33e-60	7.72e-58	Chr1:25872412-25875662 REVERSE LENGTH=2120
AT1G55960.1	Polyketide cyclase/dehydrase and lipid transport superfamily protein	lipid binding,integral component of membrane,phospholipid transport	GO:0008289,GO:0016021,GO:0015914	4.715	4.848	5.38	7.27	28.104	29.535	34.164	32.597	117.569	637.98	-2.28997	2.18e-60	1.24e-57	Chr1:20927643-20930209 REVERSE LENGTH=1915
AT5G24150.1	FAD/NAD(P)-binding oxidoreductase family protein	endoplasmic reticulum,extracellular region,squalene monooxygenase activity,squalene monooxygenase activity,oxidation-reduction process,squalene monooxygenase activity,sterol biosynthetic process,sterol biosynthetic process,integral component of membrane,integral component of membrane,flavin adenine dinucleotide binding,oxidation-reduction process,flavin adenine dinucleotide binding	GO:0005783,GO:0005576,GO:0004506,GO:0004506,GO:0055114,GO:0004506,GO:0016126,GO:0016126,GO:0016021,GO:0016021,GO:0050660,GO:0055114,GO:0050660	0.761	0.727	0.68	0.633	8.616	10.505	12.653	11.315	13.9316	228.431	-3.40797	1.07e-59	5.95e-57	Chr5:8172300-8175525 REVERSE LENGTH=1975
AT2G38230.1	pyridoxine biosynthesis 1.1	pyridoxal phosphate biosynthetic process,pyridoxine biosynthetic process,cytosol,amine-lyase activity,cellular amino acid metabolic process,response to absence of light,glutaminase activity,chloroplast,vitamin B6 biosynthetic process,cytosol,pyridoxal phosphate biosynthetic process,pyridoxine biosynthetic process,protein heterodimerization activity,pyridoxal phosphate biosynthetic process,cellula…	GO:0042823,GO:0008615,GO:0005829,GO:0016843,GO:0006520,GO:0009646,GO:0004359,GO:0009507,GO:0042819,GO:0005829,GO:0042823,GO:0008615,GO:0046982,GO:0042823,GO:0006520,GO:0005737,GO:0042823,GO:0042819	79.717	97.774	97.016	102.421	180.847	208.342	192.439	194.225	1285.05	2563.58	-0.986276	1.59e-59	8.65e-57	Chr2:16011233-16012515 FORWARD LENGTH=1283
AT1G07180.1	alternative NAD(P)H dehydrogenase 1	intrinsic component of mitochondrial inner membrane,peroxisome,NADH dehydrogenase activity,peroxisome,cellular response to light stimulus,mitochondrion,intrinsic component of mitochondrial inner membrane,NADH dehydrogenase activity,cellular response to light stimulus,mitochondrion,intrinsic component of mitochondrial inner membrane,mitochondrion,mitochondrion,intrinsic component of mitochondrial …	GO:0031304,GO:0005777,GO:0003954,GO:0005777,GO:0071482,GO:0005739,GO:0031304,GO:0003954,GO:0071482,GO:0005739,GO:0031304,GO:0005739,GO:0005739,GO:0031304	14.374	14.255	17.115	15.548	42.333	42.299	46.974	39.46	360.428	1002.63	-1.44448	1.39e-56	7.24e-54	Chr1:2204104-2207099 FORWARD LENGTH=2169
AT1G57770.1	FAD/NAD(P)-binding oxidoreductase family protein	chloroplast,oxidoreductase activity,oxidation-reduction process,mitochondrion	GO:0009507,GO:0016491,GO:0055114,GO:0005739	11.535	15.71	14.232	15.337	30.141	30.419	30.715	29.549	326.644	666.008	-1.01293	1.63e-56	8.36e-54	Chr1:21395096-21398300 FORWARD LENGTH=2048
AT2G46820.2	photosystem I P subunit	chloroplast thylakoid,chloroplast thylakoid membrane,nucleoid,chloroplast photosystem I,chloroplast thylakoid membrane,chloroplast thylakoid membrane,chloroplast envelope,response to abscisic acid,chloroplast photosystem I,plastid chromosome,chloroplast thylakoid membrane,chloroplast envelope,integral component of membrane,chloroplast photosystem I,chloroplast photosystem I,chloroplast thylakoid …	GO:0009534,GO:0009535,GO:0009295,GO:0030093,GO:0009535,GO:0009535,GO:0009941,GO:0009737,GO:0030093,GO:0009508,GO:0009535,GO:0009941,GO:0016021,GO:0030093,GO:0030093,GO:0009535,GO:0009535,GO:0009534,GO:0009295,GO:0009534,GO:0009535,GO:0009941,GO:0009507,GO:0009535,GO:0009535,GO:0009941,GO:0009535,GO:0030093,GO:0009773,GO:0009535,GO:0003677,GO:0009535,GO:0009534,GO:0009535,GO:0009508,GO:0009507,GO:…	1053.45	718.048	696.225	773.732	1351.89	1287.52	1313.17	1188.81	7020.26	12600.5	-0.836635	5.23e-56	2.58e-53	Chr2:19243427-19245141 FORWARD LENGTH=988
AT1G43670.1	Inositol monophosphatase family protein	fructose metabolic process,fructose 1,6-bisphosphate 1-phosphatase activity,fructose 1,6-bisphosphate 1-phosphatase activity,fructose 1,6-bisphosphate 1-phosphatase activity,fructose 1,6-bisphosphate metabolic process,cytoplasm,sucrose biosynthetic process,photosynthesis,fructose 6-phosphate metabolic process,sucrose biosynthetic process,nucleus,fructose 1,6-bisphosphate metabolic process,cytopla…	GO:0006000,GO:0042132,GO:0042132,GO:0042132,GO:0030388,GO:0005737,GO:0005986,GO:0015979,GO:0006002,GO:0005986,GO:0005634,GO:0030388,GO:0005737,GO:0005829,GO:0016311,GO:0006000,GO:0030388,GO:0005986,GO:0005829,GO:0005737,GO:0006094,GO:0030388,GO:0005829,GO:0005986,GO:0015979,GO:0005983,GO:0016311,GO:0009750,GO:0009737,GO:0006002,GO:0005983	48.066	45.153	50.635	44.472	94.03	99.37	102.226	103.287	1022.17	2218.75	-1.10635	8.68e-56	4.21e-53	Chr1:16467298-16470500 FORWARD LENGTH=2065
AT4G12830.1	alpha/beta-Hydrolases superfamily protein	hydrolase activity,chloroplast,chloroplast,hydrolase activity	GO:0016787,GO:0009507,GO:0009507,GO:0016787	11.002	10.079	11.654	9.773	30.359	30.093	32.912	28.598	161.087	475.685	-1.52932	3.08e-55	1.47e-52	Chr4:7531141-7533587 FORWARD LENGTH=1490
AT1G44575.1	Chlorophyll A-B binding family protein	chloroplast thylakoid membrane,PSII associated light-harvesting complex II,chloroplast thylakoid membrane,chloroplast,PSII associated light-harvesting complex II,chloroplast thylakoid membrane,photosystem II,chloroplast thylakoid membrane,chloroplast thylakoid membrane,chloroplast thylakoid membrane,chloroplast thylakoid membrane,photosystem II,nonphotochemical quenching,chloroplast thylakoid mem…	GO:0009535,GO:0009517,GO:0009535,GO:0009507,GO:0009517,GO:0009535,GO:0009523,GO:0009535,GO:0009535,GO:0009535,GO:0009535,GO:0009523,GO:0010196,GO:0009535,GO:0009535,GO:0015979,GO:0009535,GO:0010027,GO:0080167,GO:0009535,GO:0009507,GO:0009535,GO:0009535,GO:0009535,GO:0016168,GO:0009534,GO:0009579,GO:0009517,GO:0009535,GO:0009534,GO:0009535,GO:0051738,GO:0009534,GO:0009535,GO:0009517,GO:0016021,GO:…	777.039	845.638	900.997	880.911	1420.94	1432.74	1429.19	1327.99	10852	17690.2	-0.70111	7e-54	3.27e-51	Chr1:16870221-16873424 FORWARD LENGTH=1231
AT4G27030.1	fatty acid desaturase A	integral component of membrane,chloroplast,chloroplast membrane,chloroplast membrane,delta 3-trans-hexadecenoic acid phosphatidylglycerol desaturase activity,unsaturated fatty acid biosynthetic process,oxidation-reduction process,chloroplast membrane,unsaturated fatty acid biosynthetic process,chloroplast,chloroplast membrane,response to karrikin,chloroplast,phosphatidylglycerol metabolic process…	GO:0016021,GO:0009507,GO:0031969,GO:0031969,GO:0052637,GO:0006636,GO:0055114,GO:0031969,GO:0006636,GO:0009507,GO:0031969,GO:0080167,GO:0009507,GO:0046471,GO:0031969,GO:0046471	21.777	21.966	24.109	19.16	60.272	58.859	65.559	66.524	249.649	733.368	-1.52128	1.82e-53	8.38e-51	Chr4:13571813-13573070 FORWARD LENGTH=1150
AT5G42250.1	Zinc-binding alcohol dehydrogenase family protein	zinc ion binding,metallocarboxypeptidase activity,oxidation-reduction process,zinc ion binding,metallocarboxypeptidase activity,cytoplasm,integral component of membrane,proteolysis,alcohol dehydrogenase (NAD) activity,cytoplasm	GO:0008270,GO:0004181,GO:0055114,GO:0008270,GO:0004181,GO:0005737,GO:0016021,GO:0006508,GO:0004022,GO:0005737	7.415	4.718	7.36	6.335	23.967	25.114	25.591	26.159	105.485	440.268	-1.96872	4.42e-52	1.96e-49	Chr5:16893849-16897690 FORWARD LENGTH=1651
AT1G16720.1	high chlorophyll fluorescence phenotype 173	photosystem II assembly,photosystem II assembly,translational initiation,chloroplast,chloroplast stroma,chloroplast,chloroplast envelope,translational initiation,photosystem II assembly,translational initiation,chloroplast stroma,chloroplast envelope,chloroplast envelope,chloroplast envelope,chloroplast stroma,chloroplast stroma,photosystem II assembly	GO:0010207,GO:0010207,GO:0006413,GO:0009507,GO:0009570,GO:0009507,GO:0009941,GO:0006413,GO:0010207,GO:0006413,GO:0009570,GO:0009941,GO:0009941,GO:0009941,GO:0009570,GO:0009570,GO:0010207	38.546	45.89	53.051	45.912	107.427	105.55	102.876	114.871	1183.05	2683.85	-1.16502	6.14e-52	2.68e-49	Chr1:5722891-5726478 FORWARD LENGTH=2297
AT3G47070.1	thylakoid soluble phosphoprotein	chloroplast thylakoid membrane,thylakoid,chloroplast,chloroplast thylakoid membrane,chloroplast thylakoid,chloroplast thylakoid membrane,chloroplast envelope,chloroplast thylakoid membrane,chloroplast,chloroplast thylakoid membrane,chloroplast envelope,chloroplast,chloroplast thylakoid membrane,chloroplast thylakoid membrane,chloroplast thylakoid membrane,chloroplast thylakoid membrane,chloroplas…	GO:0009535,GO:0009579,GO:0009507,GO:0009535,GO:0009534,GO:0009535,GO:0009941,GO:0009535,GO:0009507,GO:0009535,GO:0009941,GO:0009507,GO:0009535,GO:0009535,GO:0009535,GO:0009535,GO:0009535,GO:0009941,GO:0009535,GO:0009941,GO:0009534,GO:0009535,GO:0009535,GO:0009535,GO:0009534,GO:0009534,GO:0009535,GO:0009535,GO:0009535,GO:0009535,GO:0009535,GO:0009535	295.214	204.825	250.138	233.253	505.031	511.325	511.739	484.441	2612.14	5828.26	-1.13988	2.2e-51	9.44e-49	Chr3:17336592-17337733 REVERSE LENGTH=1142
AT1G55960.2	Polyketide cyclase/dehydrase and lipid transport superfamily protein	lipid binding,integral component of membrane,phospholipid transport	GO:0008289,GO:0016021,GO:0015914	11.078	9.491	8.608	11.212	52.529	54.226	67.658	43.645	166.881	949.919	-2.32366	2.59e-51	1.1e-48	Chr1:20927643-20930017 REVERSE LENGTH=1648
AT4G17840.1	CAAX protease self-immunity protein	proteolysis,peptidase activity,chloroplast,integral component of membrane,peptidase activity	GO:0006508,GO:0008233,GO:0009507,GO:0016021,GO:0008233	16.009	16.745	16.577	19.472	36.939	36.378	38.303	36.32	323.415	692.359	-1.075	6.74e-51	2.81e-48	Chr4:9918052-9920511 REVERSE LENGTH=1760
AT1G23310.1	glutamate:glyoxylate aminotransferase	peroxisome,peroxisome,peroxisome,vacuole,glycine:2-oxoglutarate aminotransferase activity,peroxisome,peroxisome,response to hypoxia,glycine biosynthetic process,alanine-glyoxylate transaminase activity,photorespiration,membrane,L-alanine catabolic process,glycine biosynthetic process,L-alanine:2-oxoglutarate aminotransferase activity,membrane,apoplast,peroxisome,cytoplasm,apoplast,peroxisome,vacu…	GO:0005777,GO:0005777,GO:0005777,GO:0005773,GO:0047958,GO:0005777,GO:0005777,GO:0001666,GO:0006545,GO:0008453,GO:0009853,GO:0016020,GO:0042853,GO:0006545,GO:0004021,GO:0016020,GO:0048046,GO:0005777,GO:0005737,GO:0048046,GO:0005777,GO:0005773,GO:0001666,GO:0005777,GO:0009853,GO:0005773,GO:0005777,GO:0009507,GO:0009853,GO:0009507,GO:0005777,GO:0030170,GO:0009853,GO:0005777,GO:0005737,GO:0047958,GO:…	395.884	430.87	471.06	428.386	778.12	735.054	774.841	787.93	10398.3	18347.4	-0.812862	3.3e-50	1.35e-47	Chr1:8268385-8272021 REVERSE LENGTH=2205
AT1G23740.1	Oxidoreductase%2C zinc-binding dehydrogenase family protein	chloroplast stroma,stromule,chloroplast stroma,chloroplast envelope,chloroplast stroma,chloroplast stroma,chloroplast stroma,thylakoid,chloroplast,chloroplast stroma,chloroplast envelope,chloroplast stroma,chloroplast stroma,chloroplast,stromule,apoplast,chloroplast stroma,chloroplast,oxidation-reduction process,chloroplast stroma,chloroplast stroma,chloroplast stroma,stromule,chloroplast envelop…	GO:0009570,GO:0010319,GO:0009570,GO:0009941,GO:0009570,GO:0009570,GO:0009570,GO:0009579,GO:0009507,GO:0009570,GO:0009941,GO:0009570,GO:0009570,GO:0009507,GO:0010319,GO:0048046,GO:0009570,GO:0009507,GO:0055114,GO:0009570,GO:0009570,GO:0009570,GO:0010319,GO:0009941,GO:0035671,GO:0035798,GO:0009409,GO:0008270,GO:0008270,GO:0009409,GO:0009941	60.551	66.261	66.511	70.188	115.285	117.852	116.524	128.375	1021.96	1838.81	-0.840613	3.68e-49	1.49e-46	Chr1:8398115-8399836 REVERSE LENGTH=1471
AT4G16880.1	Leucine-rich repeat (LRR) family protein	molecular_function,biological_process,nucleus	GO:0003674,GO:0008150,GO:0005634	16.77	16.913	17.024	17.483	38.3	40.771	38.293	42.638	204.947	487.09	-1.2273	2.71e-48	1.06e-45	Chr4:9495983-9497313 REVERSE LENGTH=1193
AT5G26000.1	thioglucoside glucohydrolase 1	carbohydrate metabolic process,response to abscisic acid,regulation of stomatal movement,extracellular region,plant-type cell wall,cytosolic ribosome,abscisic acid-activated signaling pathway,response to insect,glucosinolate catabolic process,defense response to insect,cytosolic ribosome,chloroplast,abscisic acid-activated signaling pathway,cytosolic ribosome,peroxisome,cytosolic ribosome,chlorop…	GO:0005975,GO:0009737,GO:0010119,GO:0005576,GO:0009505,GO:0022626,GO:0009738,GO:0009625,GO:0019762,GO:0002213,GO:0022626,GO:0009507,GO:0009738,GO:0022626,GO:0005777,GO:0022626,GO:0009507,GO:0009579,GO:0005576,GO:0009507,GO:0009651,GO:0005777,GO:0048046,GO:0009505,GO:0022626,GO:0005777,GO:0005777,GO:0005777,GO:0004553,GO:0019762,GO:0019762,GO:0019137,GO:0005773,GO:0005773,GO:0009651,GO:0022626,GO:…	304.823	395.758	325.013	380.88	693.975	748.932	763.302	728.518	7281.84	14831.1	-1.01205	3.34e-48	1.29e-45	Chr5:9079452-9082384 REVERSE LENGTH=1889
AT4G39710.3	FK506-binding protein 16-2	chloroplast thylakoid lumen,chloroplast thylakoid membrane,FK506 binding,chloroplast thylakoid membrane,chloroplast thylakoid lumen,chloroplast,peptidyl-prolyl cis-trans isomerase activity,chloroplast,chloroplast thylakoid lumen,chloroplast thylakoid lumen,chloroplast thylakoid membrane,thylakoid,chloroplast thylakoid membrane,chloroplast thylakoid membrane,chloroplast thylakoid membrane,chloropl…	GO:0009543,GO:0009535,GO:0005528,GO:0009535,GO:0009543,GO:0009507,GO:0003755,GO:0009507,GO:0009543,GO:0009543,GO:0009535,GO:0009579,GO:0009535,GO:0009535,GO:0009535,GO:0009535,GO:0009535,GO:0009535,GO:0009535,GO:0009535,GO:0009535,GO:0009543,GO:0009507,GO:0009543,GO:0009535,GO:0009543,GO:0003755,GO:0009535,GO:0009543,GO:0009507,GO:0009535,GO:0005576,GO:0005515	67.472	76.489	69.983	70.683	122.872	116.882	119.086	119.147	636.823	1070.73	-0.74486	4.38e-48	1.67e-45	Chr4:18426710-18428458 REVERSE LENGTH=915
AT4G12320.1	cytochrome P450%2C family 706%2C subfamily A%2C polypeptide 6	oxidoreductase activity, acting on paired donors, with incorporation or reduction of molecular oxygen, NAD(P)H as one donor, and incorporation of one atom of oxygen,membrane,oxygen binding,chloroplast,endoplasmic reticulum,integral component of membrane,oxidation-reduction process	GO:0016709,GO:0016020,GO:0019825,GO:0009507,GO:0005783,GO:0016021,GO:0055114	14.501	15.412	14.313	13.751	28.686	31.409	31.641	28.459	460.702	972.33	-1.06373	1.07e-47	4e-45	Chr4:7313779-7316871 REVERSE LENGTH=2941
AT2G13360.2	alanine:glyoxylate aminotransferase	chloroplast stroma,chloroplast stroma,serine-pyruvate transaminase activity,chloroplast stroma,chloroplast stroma,peroxisome,apoplast,glycine biosynthetic process, by transamination of glyoxylate,glycine biosynthetic process, by transamination of glyoxylate,serine-pyruvate transaminase activity,peroxisome,chloroplast stroma,chloroplast,chloroplast stroma,photorespiration,alanine-glyoxylate transa…	GO:0009570,GO:0009570,GO:0004760,GO:0009570,GO:0009570,GO:0005777,GO:0048046,GO:0019265,GO:0019265,GO:0004760,GO:0005777,GO:0009570,GO:0009507,GO:0009570,GO:0009853,GO:0008453,GO:0005777,GO:0009507,GO:0016020,GO:0005777,GO:0016020,GO:0008453,GO:0005886,GO:0005777,GO:0009570,GO:0005777,GO:0050281,GO:0009853,GO:0048046,GO:0005777,GO:0005777,GO:0009570,GO:0005777,GO:0005886,GO:0009507,GO:0009507,GO:…	531.5	497.093	558.188	499.463	914.556	905.258	907.968	898.912	8194.85	14586.9	-0.82492	1.12e-47	4.15e-45	Chr2:5539240-5541355 REVERSE LENGTH=1532
AT4G27820.3	beta glucosidase 9	beta-glucosidase activity,peroxisome,hydrolase activity, hydrolyzing O-glycosyl compounds,peroxisome,carbohydrate metabolic process,extracellular region	GO:0008422,GO:0005777,GO:0004553,GO:0005777,GO:0005975,GO:0005576	9.317	9.081	8.679	8.893	22.024	26.373	25.305	25.448	143.707	408.692	-1.46681	1.7e-47	6.22e-45	Chr4:13857749-13860402 REVERSE LENGTH=1566
AT2G36145.1	hypothetical protein	chloroplast thylakoid membrane,molecular_function,chloroplast thylakoid membrane,chloroplast stroma,chloroplast stroma,chloroplast thylakoid membrane,chloroplast thylakoid membrane,chloroplast thylakoid membrane,chloroplast thylakoid membrane,chloroplast stroma,chloroplast stroma,chloroplast stroma,chloroplast stroma,chloroplast thylakoid membrane,chloroplast stroma,biological_process,chloroplast…	GO:0009535,GO:0003674,GO:0009535,GO:0009570,GO:0009570,GO:0009535,GO:0009535,GO:0009535,GO:0009535,GO:0009570,GO:0009570,GO:0009570,GO:0009570,GO:0009535,GO:0009570,GO:0008150,GO:0009535,GO:0009535,GO:0009535,GO:0009507,GO:0009570,GO:0009535,GO:0009535,GO:0009535,GO:0009507,GO:0009535,GO:0009535	60.932	55.297	51.599	57.325	118.694	129.962	119.618	109.763	372.892	829.416	-1.12958	3.41e-47	1.23e-44	Chr2:15168533-15169514 FORWARD LENGTH=740
AT2G01110.1	Sec-independent periplasmic protein translocase	double fertilization forming a zygote and endosperm,TAT protein transport complex,receptor complex,proton motive force dependent protein transmembrane transporter activity,integral component of thylakoid membrane,chloroplast thylakoid membrane,chloroplast,integral component of thylakoid membrane,chloroplast thylakoid membrane,TAT protein transport complex,plasma membrane,intracellular protein tra…	GO:0009567,GO:0033281,GO:0043235,GO:0009977,GO:0031361,GO:0009535,GO:0009507,GO:0031361,GO:0009535,GO:0033281,GO:0005886,GO:0065002,GO:0010027,GO:0043953,GO:0033281,GO:0009535,GO:0033281,GO:0009535,GO:0009535,GO:0009977	68.448	66.522	69.922	65.613	102.49	100.206	103.782	102.087	1207.6	1863.8	-0.62692	7.97e-47	2.83e-44	Chr2:83260-85258 REVERSE LENGTH=1719
AT3G01550.1	phosphoenolpyruvate (pep)/phosphate translocator 2	chloroplast membrane,integral component of membrane,phosphoglycerate transmembrane transport,phosphoglycerate transmembrane transporter activity,antiporter activity,chloroplast membrane,chloroplast membrane,integral component of membrane,chloroplast,transmembrane transport,phosphoenolpyruvate transport,phosphoenolpyruvate:phosphate antiporter activity,transmembrane transporter activity,chloroplas…	GO:0031969,GO:0016021,GO:0015713,GO:0015120,GO:0015297,GO:0031969,GO:0031969,GO:0016021,GO:0009507,GO:0055085,GO:0015714,GO:0015121,GO:0022857,GO:0031969,GO:0031969	2.865	11.803	12.435	12.266	29.091	29.266	29.818	26.113	198.226	473.516	-1.22988	2.91e-46	1.02e-43	Chr3:216805-219136 REVERSE LENGTH=1574
AT3G14420.5	Aldolase-type TIM barrel family protein	cytosolic ribosome,apoplast,cytosolic ribosome,peroxisome,chloroplast,apoplast,oxidation-reduction process,defense response to bacterium,chloroplast,peroxisome,peroxisome,peroxisome,apoplast,cytosolic ribosome,peroxisome,oxidation-reduction process,hydrogen peroxide biosynthetic process,chloroplast,apoplast,cytosolic ribosome,chloroplast stroma,cytosolic ribosome,cytosolic ribosome,peroxisome,mem…	GO:0022626,GO:0048046,GO:0022626,GO:0005777,GO:0009507,GO:0048046,GO:0055114,GO:0042742,GO:0009507,GO:0005777,GO:0005777,GO:0005777,GO:0048046,GO:0022626,GO:0005777,GO:0055114,GO:0050665,GO:0009507,GO:0048046,GO:0022626,GO:0009570,GO:0022626,GO:0022626,GO:0005777,GO:0016020,GO:0005777,GO:0005777,GO:0008891,GO:0016020,GO:0022626,GO:0005777,GO:0022626,GO:0016020,GO:0009506,GO:0022626,GO:0005777,GO:…	633.767	513.465	572.644	544.522	952.565	959.533	958.391	885.232	7821.79	13749.5	-0.806697	1.29e-45	4.46e-43	Chr3:4821609-4824152 FORWARD LENGTH=1407
AT3G01500.1	carbonic anhydrase 1	chloroplast envelope,chloroplast stroma,chloroplast,thylakoid,chloroplast thylakoid membrane,defense response to bacterium,chloroplast thylakoid membrane,chloroplast thylakoid membrane,chloroplast envelope,thylakoid,chloroplast envelope,chloroplast envelope,chloroplast envelope,regulation of stomatal movement,chloroplast envelope,chloroplast thylakoid membrane,chloroplast,chloroplast,defense resp…	GO:0009941,GO:0009570,GO:0009507,GO:0009579,GO:0009535,GO:0042742,GO:0009535,GO:0009535,GO:0009941,GO:0009579,GO:0009941,GO:0009941,GO:0009941,GO:0010119,GO:0009941,GO:0009535,GO:0009507,GO:0009507,GO:0009817,GO:0004089,GO:0009535,GO:0009570,GO:0009535,GO:0009941,GO:0009570,GO:0009941,GO:0009535,GO:0015976,GO:0008270,GO:0009535,GO:0009579,GO:0009570,GO:0009570,GO:0009535,GO:0048046,GO:0009579,GO:…	1073.62	1181.61	1246.77	1298.34	2106.21	2401.97	2373.43	2274.17	15965.7	29960.2	-0.897778	4.2e-45	1.42e-42	Chr3:194724-197974 REVERSE LENGTH=1272
AT4G31870.1	glutathione peroxidase 7	glutathione peroxidase activity,oxidation-reduction process,oxidation-reduction process,chloroplast,chloroplast,glutathione peroxidase activity,glutathione peroxidase activity,response to karrikin,response to oxidative stress,chloroplast	GO:0004602,GO:0055114,GO:0055114,GO:0009507,GO:0009507,GO:0004602,GO:0004602,GO:0080167,GO:0006979,GO:0009507	0.9	0.886	1.106	0.944	8.564	7.276	8.13	7.648	17.3376	142.313	-2.67858	6.11e-45	2.03e-42	Chr4:15410078-15412486 FORWARD LENGTH=1698
AT5G24120.1	sigma factor E	mitochondrion,cellular response to blue light,positive regulation of transcription, DNA-templated,DNA-templated transcription, initiation,DNA binding,cellular response to blue light,response to red light,DNA-binding transcription factor activity,response to blue light,DNA binding,DNA-directed 5'-3' RNA polymerase activity,DNA-templated transcription, initiation,cellular response to blue light,pos…	GO:0005739,GO:0071483,GO:0045893,GO:0006352,GO:0003677,GO:0071483,GO:0010114,GO:0003700,GO:0009637,GO:0003677,GO:0003899,GO:0006352,GO:0071483,GO:0045893,GO:0010218,GO:0006352,GO:0010207,GO:0006352,GO:0006355,GO:0071483,GO:0006355,GO:0010207,GO:0009658,GO:0009553,GO:0009507,GO:2001141,GO:0045893,GO:0005515,GO:0010207,GO:0071472,GO:0005739,GO:2001141,GO:0071472,GO:0003700,GO:0003899,GO:0016987,GO:…	4.956	5.184	5.796	6.151	15.569	16.195	17.087	14.853	126.493	359.268	-1.45664	8.66e-45	2.85e-42	Chr5:8157477-8160343 REVERSE LENGTH=2092
AT2G31040.1	ATP synthase protein I-like protein	chloroplast proton-transporting ATP synthase complex assembly,chloroplast thylakoid,chloroplast thylakoid membrane,integral component of membrane,plasma membrane,chloroplast thylakoid,chloroplast thylakoid membrane,chloroplast thylakoid membrane,protein binding,chloroplast thylakoid,chloroplast thylakoid membrane,chloroplast thylakoid membrane,protein binding,chloroplast thylakoid	GO:0033614,GO:0009534,GO:0009535,GO:0016021,GO:0005886,GO:0009534,GO:0009535,GO:0009535,GO:0005515,GO:0009534,GO:0009535,GO:0009535,GO:0005515,GO:0009534	30.295	33.769	33.773	35.35	60.594	64.203	60.711	67.975	606.862	1142.05	-0.903142	1.78e-44	5.8e-42	Chr2:13208624-13211188 REVERSE LENGTH=1699
AT2G21140.1	proline-rich protein 2	cell wall,extracellular region,plant-type cell wall organization,plant-type cell wall organization	GO:0005618,GO:0005576,GO:0009664,GO:0009664	57.889	60.033	59.507	58.921	89.343	91.825	93.14	89.931	804.34	1253.69	-0.63926	1.97e-44	6.33e-42	Chr2:9060561-9062093 REVERSE LENGTH=1331
AT2G39770.3	Glucose-1-phosphate adenylyltransferase family protein	cytoplasm,GDP-mannose biosynthetic process,nucleotidyltransferase activity,GTP binding,defense response to bacterium,L-ascorbic acid biosynthetic process,cellulose biosynthetic process,cytosol,GTP binding,response to ammonium ion,cytosol,L-ascorbic acid biosynthetic process,response to salt stress,response to heat,cellulose biosynthetic process,nucleus,defense response to bacterium,response to ja…	GO:0005737,GO:0009298,GO:0016779,GO:0005525,GO:0042742,GO:0019853,GO:0030244,GO:0005829,GO:0005525,GO:0060359,GO:0005829,GO:0019853,GO:0009651,GO:0009408,GO:0030244,GO:0005634,GO:0042742,GO:0009753,GO:0004475,GO:0009058,GO:0009651,GO:0010193,GO:0009298,GO:0004475,GO:0009408,GO:0005737,GO:0005515	16.085	0	0	0	10.383	10.947	5.942	7.99	0	145.362	-3.92648	2.23e-44	7.06e-42	Chr2:16588872-16590985 FORWARD LENGTH=1567
AT4G10120.5	Sucrose-phosphate synthase family protein	plasma membrane,nucleus,sucrose-phosphate synthase activity,transferase activity, transferring glycosyl groups,plasma membrane,nucleus	GO:0005886,GO:0005634,GO:0046524,GO:0016757,GO:0005886,GO:0005634	1.115	3.198	2.375	2.622	11.953	12.619	16.9	14.326	82.0846	427.047	-2.1982	2.65e-44	8.3e-42	Chr4:6315951-6319985 FORWARD LENGTH=2790
AT4G35250.1	NAD(P)-binding Rossmann-fold superfamily protein	chloroplast thylakoid,chloroplast thylakoid,chloroplast thylakoid,chloroplast,photosystem II assembly,photosystem II assembly,chloroplast thylakoid,photosystem II assembly,chloroplast thylakoid,photosystem II assembly,chloroplast thylakoid,chloroplast thylakoid,chloroplast,chloroplast,translation initiation factor activity,chloroplast thylakoid	GO:0009534,GO:0009534,GO:0009534,GO:0009507,GO:0010207,GO:0010207,GO:0009534,GO:0010207,GO:0009534,GO:0010207,GO:0009534,GO:0009534,GO:0009507,GO:0009507,GO:0003743,GO:0009534	69.412	73.944	80.083	75.074	120.409	118.823	126.535	124.043	1355.45	2211.93	-0.704717	4.81e-44	1.49e-41	Chr4:16771073-16773456 REVERSE LENGTH=1703
AT2G21330.3	fructose-bisphosphate aldolase 1	chloroplast thylakoid,chloroplast stroma,plastoglobule,chloroplast thylakoid,chloroplast thylakoid,response to cadmium ion,chloroplast stroma,cytosolic ribosome,chloroplast,chloroplast thylakoid,chloroplast stroma,plastoglobule,chloroplast stroma,chloroplast envelope,plastoglobule,plastoglobule,plastoglobule,chloroplast stroma,chloroplast stroma,cytosolic ribosome,plastoglobule,cytosolic ribosome…	GO:0009534,GO:0009570,GO:0010287,GO:0009534,GO:0009534,GO:0046686,GO:0009570,GO:0022626,GO:0009507,GO:0009534,GO:0009570,GO:0010287,GO:0009570,GO:0009941,GO:0010287,GO:0010287,GO:0010287,GO:0009570,GO:0009570,GO:0022626,GO:0010287,GO:0022626,GO:0010287,GO:0006096,GO:0004332,GO:0009570,GO:0009507,GO:0010287,GO:0009570,GO:0006096,GO:0010287,GO:0031977,GO:0006096,GO:0010287,GO:0009941,GO:0006098,GO:…	237.072	272.056	278.044	273.27	446.162	454.58	469.701	412.374	4234.89	7000.29	-0.719852	4.93e-44	1.51e-41	Chr2:9128147-9130212 REVERSE LENGTH=1499
AT1G06430.3	FTSH protease 8	mitochondrion,thylakoid membrane organization,photosystem II repair,thylakoid,chloroplast envelope,PSII associated light-harvesting complex II catabolic process,chloroplast,photosystem II repair,chloroplast thylakoid membrane,chloroplast thylakoid,photoinhibition,chloroplast,chloroplast thylakoid membrane,chloroplast,chloroplast thylakoid membrane,ATPase activity,photosystem II repair,integral co…	GO:0005739,GO:0010027,GO:0010206,GO:0009579,GO:0009941,GO:0010304,GO:0009507,GO:0010206,GO:0009535,GO:0009534,GO:0010205,GO:0009507,GO:0009535,GO:0009507,GO:0009535,GO:0016887,GO:0010206,GO:0016021,GO:0010304,GO:0009941,GO:0010205,GO:0009535,GO:0009535,GO:0004176,GO:0009535,GO:0009535,GO:0009941,GO:0009535,GO:0009535,GO:0009535,GO:0008270,GO:0009535,GO:0009941,GO:0009535,GO:0009941,GO:0009941,GO:…	24.147	22.88	23.602	21.507	44.339	41.616	42.885	39.266	553.62	1044.1	-0.907266	6.49e-44	1.96e-41	Chr1:1960031-1962965 REVERSE LENGTH=2291
AT3G55800.1	sedoheptulose-bisphosphatase	chloroplast,fructose 1,6-bisphosphate metabolic process,chloroplast stroma,chloroplast stroma,chloroplast envelope,gluconeogenesis,chloroplast envelope,sucrose biosynthetic process,carbohydrate metabolic process,chloroplast stroma,apoplast,sucrose biosynthetic process,chloroplast stroma,sedoheptulose-bisphosphatase activity,chloroplast envelope,sucrose biosynthetic process,chloroplast stroma,chlo…	GO:0009507,GO:0030388,GO:0009570,GO:0009570,GO:0009941,GO:0006094,GO:0009941,GO:0005986,GO:0005975,GO:0009570,GO:0048046,GO:0005986,GO:0009570,GO:0050278,GO:0009941,GO:0005986,GO:0009570,GO:0009570,GO:0019253,GO:0009570,GO:0019253,GO:0042742,GO:0042578,GO:0009570,GO:0009941,GO:0006002,GO:0042742,GO:0019253,GO:0009570,GO:0005986,GO:0009507,GO:0019252,GO:0016051,GO:0009570,GO:0042132,GO:0009579,GO:…	303.821	328.909	354.371	348.958	513.98	513.477	543.498	513.999	6277.66	9680.05	-0.621734	7.22e-44	2.16e-41	Chr3:20709294-20711640 FORWARD LENGTH=1747
AT2G37240.1	Thioredoxin superfamily protein	extracellular region,chloroplast,oxidation-reduction process,antioxidant activity	GO:0005576,GO:0009507,GO:0055114,GO:0016209	16.364	14.722	16.242	17.602	40.109	42.808	40.589	36.726	206.204	519.568	-1.29602	3e-43	8.88e-41	Chr2:15639773-15641773 REVERSE LENGTH=1262
AT5G05580.1	fatty acid desaturase 8	integral component of membrane,oxidation-reduction process,oxidoreductase activity, acting on paired donors, with oxidation of a pair of donors resulting in the reduction of molecular oxygen to two molecules of water,unsaturated fatty acid biosynthetic process,chloroplast membrane,lipid metabolic process,chloroplast membrane,chloroplast envelope,chloroplast,omega-3 fatty acid desaturase activity,…	GO:0016021,GO:0055114,GO:0016717,GO:0006636,GO:0031969,GO:0006629,GO:0031969,GO:0009941,GO:0009507,GO:0042389,GO:0009507,GO:0031969,GO:0006633,GO:0006633,GO:0009941,GO:0009941,GO:0031969,GO:0031969,GO:0009941,GO:0006636,GO:0055114,GO:0009266,GO:0009507,GO:0055114,GO:0016021	15.287	14.787	17.409	14.1	35.858	36.926	40.549	39.266	284.16	714.122	-1.3038	4.75e-42	1.39e-39	Chr5:1664062-1666527 FORWARD LENGTH=1759
AT1G10370.1	Glutathione S-transferase family protein	de-etiolation,lateral root development,toxin catabolic process,glutathione transferase activity,cytoplasm,cytoplasm,response to growth hormone,chloroplast,glutathione metabolic process,cytosol,negative regulation of response to water deprivation,response to salt stress,response to karrikin,glutathione metabolic process,glutathione metabolic process,response to salt stress,negative regulation of r…	GO:0009704,GO:0048527,GO:0009407,GO:0004364,GO:0005737,GO:0005737,GO:0060416,GO:0009507,GO:0006749,GO:0005829,GO:0080148,GO:0009651,GO:0080167,GO:0006749,GO:0006749,GO:0009651,GO:0080148,GO:0006749,GO:0004364,GO:0009407,GO:0005737,GO:0009704,GO:0004364	22.119	22.385	22.749	23.698	50.959	45.682	52.404	45.982	265.685	574.778	-1.09003	1.21e-41	3.51e-39	Chr1:3396883-3398358 REVERSE LENGTH=1160
AT2G32550.1	Cell differentiation%2C Rcd1-like protein	CCR4-NOT core complex,P-body,integral component of membrane,P-body,negative regulation of translation,mRNA catabolic process,CCR4-NOT complex,negative regulation of translation,mRNA catabolic process,negative regulation of translation,multicellular organism development,nucleus	GO:0030015,GO:0000932,GO:0016021,GO:0000932,GO:0017148,GO:0006402,GO:0030014,GO:0017148,GO:0006402,GO:0017148,GO:0007275,GO:0005634	0.735	1.445	1.31	0.642	12.41	13.081	15.323	11.888	12.2308	145.528	-2.97004	2.08e-41	5.96e-39	Chr2:13820909-13822861 FORWARD LENGTH=1095
AT1G70985.1	hydroxyproline-rich glycoprotein family protein	anchored component of membrane,anchored component of membrane,biological_process,molecular_function	GO:0031225,GO:0031225,GO:0008150,GO:0003674	21.865	14.172	17.592	15.952	47.103	51.948	48.699	47.496	85.7224	267.667	-1.58514	2.17e-41	6.14e-39	Chr1:26764672-26765285 REVERSE LENGTH=614
AT1G51110.1	Plastid-lipid associated protein PAP / fibrillin family protein	chloroplast thylakoid membrane,chloroplast thylakoid,chloroplast envelope,chloroplast thylakoid membrane,chloroplast thylakoid,chloroplast thylakoid membrane,chloroplast thylakoid membrane,chloroplast thylakoid membrane,chloroplast thylakoid membrane,chloroplast thylakoid membrane,chloroplast thylakoid membrane,chloroplast envelope,chloroplast thylakoid,chloroplast,chloroplast,structural molecule…	GO:0009535,GO:0009534,GO:0009941,GO:0009535,GO:0009534,GO:0009535,GO:0009535,GO:0009535,GO:0009535,GO:0009535,GO:0009535,GO:0009941,GO:0009534,GO:0009507,GO:0009507,GO:0005198,GO:0009534,GO:0009535,GO:0009535,GO:0009507,GO:0009941,GO:0009941,GO:0016020	41.944	46.253	42.27	45.288	73.337	72.017	80.182	77.295	683.209	1181.33	-0.781958	2.89e-41	8.1e-39	Chr1:18935301-18937665 FORWARD LENGTH=1490
AT1G52342.1	hypothetical protein	nucleus,molecular_function,biological_process	GO:0005634,GO:0003674,GO:0008150	3.46	1.995	2.213	2.145	12.275	16.666	15.165	12.581	29.2477	199.31	-2.46675	9.43e-41	2.62e-38	Chr1:19491767-19493122 REVERSE LENGTH=1356
AT1G15980.1	NDH-dependent cyclic electron flow 1	chloroplast thylakoid membrane,chloroplast,photosynthetic electron transport in photosystem I,chloroplast,NAD(P)H dehydrogenase complex (plastoquinone),photosynthetic electron transport in photosystem I,NAD(P)H dehydrogenase complex (plastoquinone),chloroplast,chloroplast thylakoid membrane,chloroplast thylakoid,NAD(P)H dehydrogenase complex (plastoquinone),chloroplast thylakoid membrane,NAD(P)H …	GO:0009535,GO:0009507,GO:0009773,GO:0009507,GO:0010598,GO:0009773,GO:0010598,GO:0009507,GO:0009535,GO:0009534,GO:0010598,GO:0009535,GO:0010598,GO:0009535,GO:0009535,GO:0009534,GO:0009534,GO:0009535,GO:0009534,GO:0009535,GO:0009535,GO:0009773,GO:0009535,GO:0010598,GO:0010598,GO:0009535	56.457	61.245	63.659	65.705	104.496	110.048	118.652	119.083	1138.7	2063.69	-0.848765	6.18e-39	1.66e-36	Chr1:5489145-5491363 FORWARD LENGTH=1719
AT1G76930.2	extensin 4	extracellular region,plant-type cell wall organization,nucleus,plant-type cell wall organization,response to abscisic acid,primary cell wall,response to jasmonic acid,response to salicylic acid,response to wounding,structural constituent of cell wall	GO:0005576,GO:0009664,GO:0005634,GO:0009664,GO:0009737,GO:0009530,GO:0009753,GO:0009751,GO:0009611,GO:0005199	32.107	18.264	10.476	14.393	135.074	93.411	109.281	172.324	195.731	1773.07	-2.71564	1.36e-38	3.62e-36	Chr1:28895301-28897120 REVERSE LENGTH=1343
AT3G19480.1	D-3-phosphoglycerate dehydrogenase	phosphoglycerate dehydrogenase activity,NAD binding,chloroplast,chloroplast,NAD binding,chloroplast stroma,L-serine biosynthetic process,phosphoglycerate dehydrogenase activity,chloroplast stroma,mitochondrion,chloroplast stroma,chloroplast stroma,L-serine biosynthetic process,oxidation-reduction process	GO:0004617,GO:0051287,GO:0009507,GO:0009507,GO:0051287,GO:0009570,GO:0006564,GO:0004617,GO:0009570,GO:0005739,GO:0009570,GO:0009570,GO:0006564,GO:0055114	9.012	12.587	11.532	11.799	22.772	26.421	25.68	25.429	262.196	559.426	-1.07474	1.69e-38	4.46e-36	Chr3:6752422-6754785 FORWARD LENGTH=2070
AT5G02120.1	one helix protein	integral component of membrane,response to high light intensity,chlorophyll binding,chloroplast thylakoid membrane,chloroplast thylakoid membrane,chloroplast thylakoid membrane,circadian rhythm,chloroplast thylakoid membrane,chloroplast thylakoid membrane,chloroplast thylakoid membrane,chloroplast thylakoid membrane,chloroplast thylakoid membrane,chloroplast thylakoid membrane,chloroplast,photosy…	GO:0016021,GO:0009644,GO:0016168,GO:0009535,GO:0009535,GO:0009535,GO:0007623,GO:0009535,GO:0009535,GO:0009535,GO:0009535,GO:0009535,GO:0009535,GO:0009507,GO:0009523,GO:0009535,GO:0009535,GO:0018298,GO:0009535,GO:0015979,GO:0015979,GO:0018298,GO:0009535,GO:0009507,GO:0009523,GO:0018298,GO:0009535,GO:0009535	379.989	296.706	327.308	318.182	530.017	522.012	526.539	483.452	1377.4	2300.81	-0.73418	2.32e-38	6.07e-36	Chr5:419091-419773 FORWARD LENGTH=526
AT5G17170.1	rubredoxin family protein	chloroplast thylakoid,chloroplast,chloroplast envelope,chloroplast envelope,chloroplast thylakoid membrane,chloroplast thylakoid membrane,chloroplast thylakoid membrane,chloroplast thylakoid,chloroplast thylakoid membrane,chloroplast,chloroplast thylakoid,chloroplast thylakoid membrane,iron ion binding,chloroplast thylakoid membrane,chloroplast thylakoid membrane,chloroplast thylakoid membrane,ch…	GO:0009534,GO:0009507,GO:0009941,GO:0009941,GO:0009535,GO:0009535,GO:0009535,GO:0009534,GO:0009535,GO:0009507,GO:0009534,GO:0009535,GO:0005506,GO:0009535,GO:0009535,GO:0009535,GO:0009535,GO:0009535,GO:0009535,GO:0009941,GO:0009507,GO:0009535,GO:0016021,GO:0009535,GO:0009507,GO:0009535,GO:0009941,GO:0009535,GO:0009534,GO:0046872,GO:0009507	41.006	40.78	38.301	41.795	70.603	66.346	76.418	73.471	541.29	981.036	-0.846043	2.43e-38	6.29e-36	Chr5:5649057-5651205 FORWARD LENGTH=1324
AT1G52510.1	alpha/beta-Hydrolases superfamily protein	hydrolase activity,chloroplast envelope,chloroplast,chloroplast envelope,chloroplast envelope,chloroplast,chloroplast stroma,chloroplast stroma,chloroplast envelope,chloroplast stroma,chloroplast stroma,chloroplast,hydrolase activity,cytoplasm,chloroplast envelope,chloroplast envelope,chloroplast,chloroplast envelope,chloroplast envelope,chloroplast	GO:0016787,GO:0009941,GO:0009507,GO:0009941,GO:0009941,GO:0009507,GO:0009570,GO:0009570,GO:0009941,GO:0009570,GO:0009570,GO:0009507,GO:0016787,GO:0005737,GO:0009941,GO:0009941,GO:0009507,GO:0009941,GO:0009941,GO:0009507	59.018	59.856	63.72	64.476	95.069	92.633	98.245	97.884	946.751	1475.16	-0.637069	3.54e-38	9.07e-36	Chr1:19561510-19565272 REVERSE LENGTH=1470
AT5G46800.1	Mitochondrial substrate carrier family protein	plastid,mitochondrion,chloroplast,mitochondrion,L-ornithine transmembrane transporter activity,mitochondrial L-ornithine transmembrane transport,mitochondrial inner membrane,mitochondrion,mitochondrial inner membrane,mitochondrial transport,mitochondrial inner membrane,mitochondrial inner membrane,mitochondrion,ornithine transport,mitochondrion,mitochondrial transport	GO:0009536,GO:0005739,GO:0009507,GO:0005739,GO:0000064,GO:1990575,GO:0005743,GO:0005739,GO:0005743,GO:0006839,GO:0005743,GO:0005743,GO:0005739,GO:0015822,GO:0005739,GO:0006839	36.594	40.976	39.103	40.008	68.181	71.613	65.559	63.827	603.694	1033.72	-0.76759	1.08e-37	2.74e-35	Chr5:18988588-18990867 REVERSE LENGTH=1469
AT1G17050.1	solanesyl diphosphate synthase 2	trans-octaprenyltranstransferase activity,chloroplast,isoprenoid biosynthetic process,chloroplast stroma,metal ion binding,chloroplast stroma,photosynthesis,photosynthesis,chloroplast stroma,trans-octaprenyltranstransferase activity,plastoquinone biosynthetic process,chloroplast,plastoquinone biosynthetic process,all-trans-nonaprenyl-diphosphate synthase (geranylgeranyl-diphosphate specific) acti…	GO:0050347,GO:0009507,GO:0008299,GO:0009570,GO:0046872,GO:0009570,GO:0015979,GO:0015979,GO:0009570,GO:0050347,GO:0010236,GO:0009507,GO:0010236,GO:0052924,GO:0008299,GO:0009570,GO:0009536	8.29	9.1	8.172	8.893	19.374	23.182	21.994	20.617	163.817	407.674	-1.27659	1.29e-37	3.24e-35	Chr1:5828915-5831383 FORWARD LENGTH=1796
AT3G15850.1	fatty acid desaturase 5	photoinhibition,photoinhibition,chloroplast membrane,chloroplast membrane,oxylipin biosynthetic process,chloroplast membrane,endoplasmic reticulum membrane,endoplasmic reticulum membrane,unsaturated fatty acid biosynthetic process,chloroplast,oxylipin biosynthetic process,endoplasmic reticulum membrane,unsaturated fatty acid biosynthetic process,oxidation-reduction process,16:0 monogalactosyldiac…	GO:0010205,GO:0010205,GO:0031969,GO:0031969,GO:0031408,GO:0031969,GO:0005789,GO:0005789,GO:0006636,GO:0009507,GO:0031408,GO:0005789,GO:0006636,GO:0055114,GO:0009979,GO:0009579,GO:0010205,GO:0006636,GO:0005789,GO:0031969,GO:0006636,GO:0016491,GO:0010205,GO:0016021,GO:0016717,GO:0031969	78.373	86.446	94.701	88.825	136.352	144.37	145.534	141.787	1685.13	2706.55	-0.680561	7.05e-37	1.76e-34	Chr3:5358601-5361185 FORWARD LENGTH=1789
AT5G38520.2	alpha/beta-Hydrolases superfamily protein	chloroplast,chloroplast envelope,chloroplast envelope,chloroplast envelope,chloroplast envelope,chlorophyll metabolic process,chloroplast thylakoid,chloroplast thylakoid,chloroplast envelope,chloroplast envelope,chloroplast,chloroplast thylakoid,chlorophyllase activity,chloroplast,chloroplast,chloroplast thylakoid,chloroplast thylakoid,chloroplast envelope,chlorophyll metabolic process,hydrolase …	GO:0009507,GO:0009941,GO:0009941,GO:0009941,GO:0009941,GO:0015994,GO:0009534,GO:0009534,GO:0009941,GO:0009941,GO:0009507,GO:0009534,GO:0047746,GO:0009507,GO:0009507,GO:0009534,GO:0009534,GO:0009941,GO:0015994,GO:0016787,GO:0009534,GO:0009941,GO:0009534,GO:0009534	68.157	53.451	59.75	51.091	100.422	98.563	104.285	96.932	755.128	1403.53	-0.886547	9.19e-37	2.27e-34	Chr5:15421573-15423431 FORWARD LENGTH=1354
AT4G08920.1	cryptochrome 1	response to strigolactone,photoprotection,response to blue light,protein kinase activity,regulation of hydrogen peroxide metabolic process,response to far red light,FAD binding,stomatal movement,singlet oxygen-mediated programmed cell death,identical protein binding,response to blue light,protein binding,FAD binding,anthocyanin-containing compound metabolic process,response to blue light,protein …	GO:1902347,GO:0010117,GO:0009637,GO:0004672,GO:0010310,GO:0010218,GO:0071949,GO:0010118,GO:0010343,GO:0042802,GO:0009637,GO:0005515,GO:0071949,GO:0046283,GO:0009637,GO:0005515,GO:0099402,GO:0009416,GO:0009644,GO:0005515,GO:0071000,GO:1901371,GO:0016301,GO:0009583,GO:0010118,GO:0046777,GO:0010244,GO:0018298,GO:0010244,GO:0046777,GO:0005515,GO:0010617,GO:0010343,GO:0005515,GO:0072387,GO:1901672,GO:…	21.346	28.436	29.51	27.329	43.362	41.655	42.353	42.933	928.515	1415.49	-0.609244	1.46e-36	3.56e-34	Chr4:5723651-5727268 FORWARD LENGTH=3018
AT1G31800.1	cytochrome P450%2C family 97%2C subfamily A%2C polypeptide 3	iron ion binding,xanthophyll biosynthetic process,carotenoid biosynthetic process,carotene beta-ring hydroxylase activity,chloroplast envelope,xanthophyll biosynthetic process,chloroplast envelope,chloroplast,oxidation-reduction process,chloroplast envelope,oxygen binding,chloroplast envelope,chloroplast,heme binding,carotenoid biosynthetic process,oxidoreductase activity, acting on paired donors…	GO:0005506,GO:0016123,GO:0016117,GO:0010291,GO:0009941,GO:0016123,GO:0009941,GO:0009507,GO:0055114,GO:0009941,GO:0019825,GO:0009941,GO:0009507,GO:0020037,GO:0016117,GO:0016705	24.477	27.28	26.992	27.173	41.158	41.184	41.761	42.287	594.619	927.699	-0.639791	1.67e-36	4.05e-34	Chr1:11396402-11399714 FORWARD LENGTH=2070
AT2G04039.3	DUF2996 family protein	molecular_function,chloroplast,chloroplast,chloroplast,mitochondrion,chloroplast,chloroplast,thylakoid,chloroplast	GO:0003674,GO:0009507,GO:0009507,GO:0009507,GO:0005739,GO:0009507,GO:0009507,GO:0009579,GO:0009507	54.391	45.451	52.746	57.509	126.811	109.048	112.375	116.339	467.17	1063.52	-1.15653	2.41e-36	5.79e-34	Chr2:1333262-1334566 FORWARD LENGTH=932
AT3G24190.1	Protein kinase superfamily protein	protein kinase activity,plasma membrane,protein kinase activity,protein phosphorylation,chloroplast,protein phosphorylation,protein kinase activity,protein phosphorylation,ATP binding,ATP binding	GO:0004672,GO:0005886,GO:0004672,GO:0006468,GO:0009507,GO:0006468,GO:0004672,GO:0006468,GO:0005524,GO:0005524	6.997	8.755	9.644	9.544	17.212	17.55	18.319	17.033	279.786	535.899	-0.925467	3.51e-36	8.36e-34	Chr3:8743113-8747901 FORWARD LENGTH=2786
AT5G02830.1	Tetratricopeptide repeat (TPR)-like superfamily protein	mitochondrion,chloroplast,biological_process	GO:0005739,GO:0009507,GO:0008150	6.972	6.237	7.065	6.711	13.418	14.869	15.51	15.333	205.659	463.856	-1.15174	8.76e-36	2.07e-33	Chr5:644279-648538 REVERSE LENGTH=2855
AT5G09660.2	peroxisomal NAD-malate dehydrogenase 2	regulation of fatty acid beta-oxidation,malate metabolic process,peroxisome,peroxisome,tricarboxylic acid cycle,cytoplasm,tricarboxylic acid cycle,cytoplasm,tricarboxylic acid cycle,regulation of photorespiration,microbody,chloroplast,vacuole,regulation of photorespiration,tricarboxylic acid cycle,peroxisome,peroxisome,chloroplast envelope,malate metabolic process,chloroplast,chloroplast envelope…	GO:0031998,GO:0006108,GO:0005777,GO:0005777,GO:0006099,GO:0005737,GO:0006099,GO:0005737,GO:0006099,GO:0080093,GO:0042579,GO:0009507,GO:0005773,GO:0080093,GO:0006099,GO:0005777,GO:0005777,GO:0009941,GO:0006108,GO:0009507,GO:0009941,GO:0005975,GO:0005773,GO:0048046,GO:0006099,GO:0006097,GO:0005777,GO:0048046,GO:0080093,GO:0006099,GO:0080093,GO:0005737,GO:0005777,GO:0009941,GO:0006097,GO:0016615,GO:…	178.574	174.654	198.955	182.308	306.775	332.739	336.17	334.442	2528.36	4548.03	-0.837466	5.49e-35	1.25e-32	Chr5:2993444-2995307 REVERSE LENGTH=1341
AT2G34460.1	NAD(P)-binding Rossmann-fold superfamily protein	chloroplast,chloroplast envelope,plastoglobule,chloroplast thylakoid,chloroplast thylakoid membrane,chloroplast envelope,chloroplast envelope,chloroplast thylakoid membrane,chloroplast thylakoid,chloroplast thylakoid membrane,chloroplast thylakoid membrane,chloroplast,chloroplast thylakoid membrane,chloroplast envelope,chloroplast thylakoid membrane,plastoglobule,chloroplast envelope,chloroplast …	GO:0009507,GO:0009941,GO:0010287,GO:0009534,GO:0009535,GO:0009941,GO:0009941,GO:0009535,GO:0009534,GO:0009535,GO:0009535,GO:0009507,GO:0009535,GO:0009941,GO:0009535,GO:0010287,GO:0009941,GO:0009941,GO:0005622,GO:0009941,GO:0010287,GO:0010287,GO:0009534,GO:0010287,GO:0010287,GO:0010287,GO:0009941,GO:0010287,GO:0009941,GO:0010287,GO:0009535,GO:0009941,GO:0010287,GO:0009535,GO:0009535,GO:0005739,GO:…	57.94	57.301	59.852	61.561	89.561	94.939	91.366	93.543	680.485	1074.22	-0.654964	1.48e-34	3.34e-32	Chr2:14529558-14530958 FORWARD LENGTH=1146
AT1G10960.1	ferredoxin 1	chloroplast stroma,electron transfer activity,chloroplast stroma,chloroplast,chloroplast,chloroplast stroma,chloroplast,electron transport chain,metal ion binding,electron transport chain,2 iron, 2 sulfur cluster binding,response to karrikin,chloroplast stroma	GO:0009570,GO:0009055,GO:0009570,GO:0009507,GO:0009507,GO:0009570,GO:0009507,GO:0022900,GO:0046872,GO:0022900,GO:0051537,GO:0080167,GO:0009570	316.839	283.505	282.865	295.079	422.455	449.034	479.713	432.936	2328.35	3683.23	-0.656365	1.57e-34	3.51e-32	Chr1:3664187-3665040 FORWARD LENGTH=854
AT5G63780.1	RING/FYVE/PHD zinc finger superfamily protein	integral component of membrane,zinc ion binding,nucleus,meristem development,zinc ion binding,maintenance of shoot apical meristem identity	GO:0016021,GO:0008270,GO:0005634,GO:0048507,GO:0008270,GO:0010492	17.784	16.101	17.785	18.014	31.887	34.946	31.828	33.428	308.212	598.762	-0.944379	1.8e-34	3.99e-32	Chr5:25523827-25526593 FORWARD LENGTH=1709
AT1G71480.1	Nuclear transport factor 2 (NTF2) family protein	protein import into nucleus,chloroplast,chloroplast thylakoid membrane,nucleus,chloroplast thylakoid membrane,chloroplast thylakoid membrane,chloroplast thylakoid membrane,chloroplast thylakoid membrane,intracellular,chloroplast thylakoid membrane,protein transporter activity,chloroplast thylakoid membrane,chloroplast thylakoid membrane,chloroplast,chloroplast thylakoid membrane,chloroplast thyla…	GO:0006606,GO:0009507,GO:0009535,GO:0005634,GO:0009535,GO:0009535,GO:0009535,GO:0009535,GO:0005622,GO:0009535,GO:0008565,GO:0009535,GO:0009535,GO:0009507,GO:0009535,GO:0009535	34.262	29.947	30.403	32.05	54.306	59.839	56.257	53.537	337.463	624.704	-0.874199	1.14e-33	2.5e-31	Chr1:26931852-26933313 FORWARD LENGTH=1105
AT1G13650.4	hypothetical protein	nucleus,regulation of asymmetric cell division,molecular_function,plasma membrane,nucleus	GO:0005634,GO:0009786,GO:0003674,GO:0005886,GO:0005634	1.648	1.492	1.421	2.567	12.794	9.563	12.534	11.786	37.3076	243.581	-2.35009	1.61e-33	3.49e-31	Chr1:4680354-4682382 REVERSE LENGTH=1947
AT3G47430.1	peroxin 11B	regulation of peroxisome size,protein binding,peroxisome fission,peroxisomal membrane,peroxisomal membrane,peroxisomal membrane,integral component of peroxisomal membrane,peroxisomal membrane,identical protein binding,peroxisomal membrane,peroxisomal membrane,peroxisome fission,peroxisomal membrane,protein binding,integral component of peroxisomal membrane,peroxisome,peroxisome,peroxisomal membra…	GO:0044375,GO:0005515,GO:0016559,GO:0005778,GO:0005778,GO:0005778,GO:0005779,GO:0005778,GO:0042802,GO:0005778,GO:0005778,GO:0016559,GO:0005778,GO:0005515,GO:0005779,GO:0005777,GO:0005777,GO:0005778,GO:0005779,GO:0016559,GO:0005778,GO:0007031,GO:0016559	14.171	11.151	15.998	15.136	38.747	39.387	43.2	41.705	148.857	437.836	-1.49062	3.55e-33	7.63e-31	Chr3:17480521-17481800 FORWARD LENGTH=1069
AT3G56290.1	potassium transporter	mitochondrion,positive regulation of transcription, DNA-templated,chloroplast organization,positive regulation of transcription, DNA-templated,positive regulation of transcription, DNA-templated,chloroplast organization,positive regulation of transcription, DNA-templated,positive regulation of transcription, DNA-templated,molecular_function,positive regulation of transcription, DNA-templated	GO:0005739,GO:0045893,GO:0009658,GO:0045893,GO:0045893,GO:0009658,GO:0045893,GO:0045893,GO:0003674,GO:0045893	27.227	25.751	31.022	25	62.07	63.664	70.772	60.594	285.479	684.439	-1.23022	7.35e-33	1.57e-30	Chr3:20878446-20879783 REVERSE LENGTH=1061
AT4G09350.1	Chaperone DnaJ-domain superfamily protein	chloroplast,chloroplast,chloroplast thylakoid membrane,NAD(P)H dehydrogenase complex (plastoquinone),oxidation-reduction process,chloroplast thylakoid membrane,integral component of membrane,protein folding,chloroplast thylakoid membrane,oxidoreductase activity,chloroplast thylakoid membrane,NAD(P)H dehydrogenase complex (plastoquinone),quinone binding,chloroplast thylakoid membrane,cytoplasm	GO:0009507,GO:0009507,GO:0009535,GO:0010598,GO:0055114,GO:0009535,GO:0016021,GO:0006457,GO:0009535,GO:0016491,GO:0009535,GO:0010598,GO:0048038,GO:0009535,GO:0005737	6.883	7.459	7.735	6.757	18.022	21.539	21.157	21.384	94.7605	270.567	-1.45945	1.01e-32	2.13e-30	Chr4:5931110-5932475 REVERSE LENGTH=1280
AT1G76930.1	extensin 4	extracellular region,plant-type cell wall organization,nucleus,plant-type cell wall organization,response to abscisic acid,primary cell wall,response to jasmonic acid,response to salicylic acid,response to wounding,structural constituent of cell wall	GO:0005576,GO:0009664,GO:0005634,GO:0009664,GO:0009737,GO:0009530,GO:0009753,GO:0009751,GO:0009611,GO:0005199	17.873	18.796	23.713	12.037	180.566	129.251	145.209	236.041	190.721	1837.57	-2.6904	1.3e-32	2.73e-30	Chr1:28895301-28896883 REVERSE LENGTH=1060
AT4G00420.2	Double-stranded RNA-binding domain (DsRBD)-containing protein	nucleus,biological_process,nucleus,nucleus,double-stranded RNA binding	GO:0005634,GO:0008150,GO:0005634,GO:0005634,GO:0003725	0.849	0	0	0	9.188	5.738	6.267	5.644	0	80.9775	-3.39704	2.75e-32	5.64e-30	Chr4:181274-184469 REVERSE LENGTH=1183
AT3G01500.3	carbonic anhydrase 1	chloroplast envelope,chloroplast stroma,chloroplast,thylakoid,chloroplast thylakoid membrane,defense response to bacterium,chloroplast thylakoid membrane,chloroplast thylakoid membrane,chloroplast envelope,thylakoid,chloroplast envelope,chloroplast envelope,chloroplast envelope,regulation of stomatal movement,chloroplast envelope,chloroplast thylakoid membrane,chloroplast,chloroplast,defense resp…	GO:0009941,GO:0009570,GO:0009507,GO:0009579,GO:0009535,GO:0042742,GO:0009535,GO:0009535,GO:0009941,GO:0009579,GO:0009941,GO:0009941,GO:0009941,GO:0010119,GO:0009941,GO:0009535,GO:0009507,GO:0009507,GO:0009817,GO:0004089,GO:0009535,GO:0009570,GO:0009535,GO:0009941,GO:0009570,GO:0009941,GO:0009535,GO:0015976,GO:0008270,GO:0009535,GO:0009579,GO:0009570,GO:0009570,GO:0009535,GO:0048046,GO:0009579,GO:…	115.931	188.742	200.143	194.098	340.554	392.905	420.806	425.066	4656.88	9634.43	-1.02645	8.39e-32	1.71e-29	Chr3:194724-198664 REVERSE LENGTH=2251
AT5G56850.8	hypothetical protein	mitochondrion,plasmodesma,mitochondrion	GO:0005739,GO:0009506,GO:0005739	13.968	10.2	11.075	11.258	25.734	30.929	34.607	33.096	150.581	439.531	-1.4766	8.96e-32	1.81e-29	Chr5:22985193-22987029 REVERSE LENGTH=1363
AT3G14415.1	Aldolase-type TIM barrel family protein	glycolate oxidase activity,glycolate oxidase activity,chloroplast stroma,chloroplast,apoplast,oxidation-reduction process,peroxisome,oxidative photosynthetic carbon pathway,vacuole,FMN binding,chloroplast stroma,nucleus,hydrogen peroxide biosynthetic process,oxidation-reduction process,peroxisome,peroxisome,defense response to bacterium,defense response to bacterium,chloroplast stroma,vacuole,per…	GO:0008891,GO:0008891,GO:0009570,GO:0009507,GO:0048046,GO:0055114,GO:0005777,GO:0009854,GO:0005773,GO:0010181,GO:0009570,GO:0005634,GO:0050665,GO:0055114,GO:0005777,GO:0005777,GO:0042742,GO:0042742,GO:0009570,GO:0005773,GO:0005777,GO:0005777,GO:0005777,GO:0009570,GO:0009854,GO:0050665,GO:0010181	211.86	284.614	324.821	314.854	486.634	507.932	532.215	514.452	5356.74	9030.19	-0.745277	1.22e-31	2.44e-29	Chr3:4818251-4821013 FORWARD LENGTH=1671
AT1G29700.1	Metallo-hydrolase/oxidoreductase superfamily protein	chloroplast,hydrolase activity,biological_process,chloroplast	GO:0009507,GO:0016787,GO:0008150,GO:0009507	28.875	25.518	24.556	25.229	43.403	44.317	49.477	49.704	356.764	676.282	-0.909524	1.38e-31	2.75e-29	Chr1:10384945-10387441 REVERSE LENGTH=1392
AT4G37930.1	serine transhydroxymethyltransferase 1	tetrahydrofolate metabolic process,folic acid metabolic process,mitochondrial matrix,glycine metabolic process,tetrahydrofolate metabolic process,L-serine metabolic process,response to cadmium ion,glycine biosynthetic process from serine,response to light stimulus,mitochondrion,apoplast,L-serine catabolic process,photorespiration,poly(U) RNA binding,chloroplast stroma,stromule,L-serine metabolic …	GO:0046653,GO:0046655,GO:0005759,GO:0006544,GO:0046653,GO:0006563,GO:0046686,GO:0019264,GO:0009416,GO:0005739,GO:0048046,GO:0006565,GO:0009853,GO:0008266,GO:0009570,GO:0010319,GO:0006563,GO:0009409,GO:0004372,GO:0009534,GO:0009570,GO:0016020,GO:0022626,GO:0006544,GO:0070905,GO:0005739,GO:0009534,GO:0019264,GO:0005829,GO:0005634,GO:0016597,GO:0006544,GO:0005739,GO:0008270,GO:0009570,GO:0009507,GO:…	617.25	630.734	698.581	641.901	989.057	970.672	1016.97	985.295	13797	21162.5	-0.612749	1.52e-31	3e-29	Chr4:17831731-17835017 REVERSE LENGTH=1989
AT2G29170.1	NAD(P)-binding Rossmann-fold superfamily protein	oxidoreductase activity,extracellular region,oxidation-reduction process	GO:0016491,GO:0005576,GO:0055114	9.126	5.687	5.421	8.031	25.953	27.546	24.911	24.256	42.209	173.075	-1.85535	2.53e-31	4.88e-29	Chr2:12541650-12542465 REVERSE LENGTH=723
AT1G32220.1	NAD(P)-binding Rossmann-fold superfamily protein	ubiquinone-6 biosynthetic process,mitochondrial respiratory chain complex I,plastoglobule,mitochondrial respiratory chain complex I,mitochondrion,plastoglobule,plastoglobule,response to oxidative stress,plastoglobule,plastoglobule,NADH dehydrogenase activity,plastoglobule,plastoglobule,plastoglobule,plastoglobule,mitochondrial respiratory chain complex I,thylakoid,ubiquinone-6 biosynthetic proces…	GO:1901006,GO:0005747,GO:0010287,GO:0005747,GO:0005739,GO:0010287,GO:0010287,GO:0006979,GO:0010287,GO:0010287,GO:0003954,GO:0010287,GO:0010287,GO:0010287,GO:0010287,GO:0005747,GO:0009579,GO:1901006,GO:0010287,GO:0010287,GO:0010287,GO:0005747,GO:0009507	45.29	58.7	63.08	58.801	97.98	87.99	93.928	94.596	896.931	1419.49	-0.659386	3.72e-31	7.14e-29	Chr1:11607854-11609968 FORWARD LENGTH=1452
AT4G37200.1	Thioredoxin superfamily protein	chloroplast thylakoid membrane,chloroplast thylakoid membrane,chloroplast thylakoid membrane,chloroplast,chloroplast thylakoid membrane,chloroplast thylakoid,chloroplast thylakoid membrane,chloroplast thylakoid membrane,oxidoreductase activity, acting on a sulfur group of donors, disulfide as acceptor,chloroplast thylakoid membrane,chloroplast thylakoid,cytochrome b6f complex assembly,cytochrome …	GO:0009535,GO:0009535,GO:0009535,GO:0009507,GO:0009535,GO:0009534,GO:0009535,GO:0009535,GO:0016671,GO:0009535,GO:0009534,GO:0010190,GO:0010190,GO:0009534,GO:0009535,GO:0006662,GO:0009535,GO:0009535,GO:0009535,GO:0009507,GO:0031977,GO:0009507,GO:0009535,GO:0009534,GO:0031977,GO:0055114,GO:0009535,GO:0009535,GO:0009535,GO:0016671,GO:0009535,GO:0009535,GO:0009535,GO:0009535,GO:0009535,GO:0009507,GO:…	45.493	48.743	46.929	48.644	72.245	71.853	71.974	74.718	543.37	836.288	-0.618359	5.58e-31	1.06e-28	Chr4:17509621-17511364 REVERSE LENGTH=1135
AT1G02820.1	Late embryogenesis abundant 3 (LEA3) family protein	nucleus,response to salt stress,chloroplast,response to salt stress,cytosol,response to water deprivation,embryo development,molecular_function,response to water deprivation,mitochondrion	GO:0005634,GO:0009651,GO:0009507,GO:0009651,GO:0005829,GO:0009414,GO:0009790,GO:0003674,GO:0009414,GO:0005739	5.184	3.832	4.538	3.759	22.232	23.365	27.956	18.418	31.0844	179.717	-2.23047	8.56e-31	1.59e-28	Chr1:623656-624567 REVERSE LENGTH=816
AT1G27480.1	alpha/beta-Hydrolases superfamily protein	vacuolar membrane,vacuole,integral component of membrane,vacuolar membrane,phosphatidylcholine-sterol O-acyltransferase activity,lipid metabolic process,vacuole,lipid metabolic process,extracellular region,O-acyltransferase activity,vacuolar membrane	GO:0005774,GO:0005773,GO:0016021,GO:0005774,GO:0004607,GO:0006629,GO:0005773,GO:0006629,GO:0005576,GO:0008374,GO:0005774	13.892	17.817	17.186	17.006	30.193	31.698	32.252	29.189	289.847	524.934	-0.845238	1.96e-30	3.6e-28	Chr1:9544410-9546285 FORWARD LENGTH=1613
AT1G52100.1	Mannose-binding lectin superfamily protein	carbohydrate binding,biological_process,membrane,carbohydrate binding	GO:0030246,GO:0008150,GO:0016020,GO:0030246	15.223	15.262	13.247	15.943	30.598	35.263	30.469	35.054	237.73	536.979	-1.13891	2.25e-30	4.11e-28	Chr1:19383122-19385533 REVERSE LENGTH=1554
AT5G08720.1	polyketide cyclase/dehydrase/lipid transporter	chloroplast nucleoid,chloroplast nucleoid,chloroplast nucleoid,mRNA 5'-UTR binding,protein binding,meristem development,chloroplast nucleoid,chloroplast,DNA binding,chloroplast mRNA processing,chloroplast mRNA processing,nucleus,regulation of gene expression,mitochondrion,polycistronic mRNA processing,cytoplasm,polycistronic mRNA processing,post-embryonic development,chloroplast	GO:0042644,GO:0042644,GO:0042644,GO:0048027,GO:0005515,GO:0048507,GO:0042644,GO:0009507,GO:0003677,GO:0010239,GO:0010239,GO:0005634,GO:0010468,GO:0005739,GO:0031426,GO:0005737,GO:0031426,GO:0009791,GO:0009507	5.387	6.498	6.385	5.886	12.93	13.571	14.042	15.398	166.464	378.671	-1.15977	3.1e-30	5.63e-28	Chr5:2841408-2845530 REVERSE LENGTH=2483
AT1G74640.1	alpha/beta-Hydrolases superfamily protein	chloroplast envelope,chloroplast thylakoid membrane,chloroplast,chloroplast thylakoid membrane,chloroplast thylakoid membrane,chloroplast,chloroplast thylakoid membrane,chloroplast thylakoid membrane,chloroplast thylakoid membrane,chloroplast thylakoid membrane,chloroplast,chloroplast envelope,chloroplast thylakoid membrane,chloroplast thylakoid membrane,chloroplast envelope,chloroplast thylakoid…	GO:0009941,GO:0009535,GO:0009507,GO:0009535,GO:0009535,GO:0009507,GO:0009535,GO:0009535,GO:0009535,GO:0009535,GO:0009507,GO:0009941,GO:0009535,GO:0009535,GO:0009941,GO:0009535,GO:0009941,GO:0016787,GO:0008150	23.171	25.835	26.535	24.56	44.339	44.221	40.914	41.446	426.308	722.96	-0.756863	3.14e-30	5.66e-28	Chr1:28032562-28034863 FORWARD LENGTH=1604
AT4G19830.1	FKBP-like peptidyl-prolyl cis-trans isomerase family protein	chloroplast thylakoid lumen,chloroplast thylakoid lumen,peptidyl-prolyl cis-trans isomerase activity,FK506 binding,chloroplast thylakoid lumen,chloroplast thylakoid lumen,chloroplast thylakoid lumen,chloroplast thylakoid lumen,chloroplast thylakoid lumen,chloroplast thylakoid lumen,chloroplast thylakoid lumen,chloroplast thylakoid lumen,chloroplast thylakoid lumen,chloroplast thylakoid lumen	GO:0009543,GO:0009543,GO:0003755,GO:0005528,GO:0009543,GO:0009543,GO:0009543,GO:0009543,GO:0009543,GO:0009543,GO:0009543,GO:0009543,GO:0009543,GO:0009543	23.792	28.185	24.373	24.854	49.026	53.198	46.659	49.381	277.652	543.349	-0.950636	4.55e-30	8.13e-28	Chr4:10772335-10774087 REVERSE LENGTH=1088
AT1G22690.3	Gibberellin-regulated family protein	extracellular region,response to gibberellin,extracellular region,molecular_function,gibberellic acid mediated signaling pathway,gibberellic acid mediated signaling pathway,extracellular region,extracellular region	GO:0005576,GO:0009739,GO:0005576,GO:0003674,GO:0009740,GO:0009740,GO:0005576,GO:0005576	213.368	214.614	233.469	244.887	369.053	414.28	415.14	394.187	904.742	1588.52	-0.801026	9.51e-30	1.68e-27	Chr1:8027294-8028168 FORWARD LENGTH=485
AT1G68010.1	hydroxypyruvate reductase	peroxisome,peroxisome,glyoxylate reductase (NADP) activity,apoplast,hydroxypyruvate reductase activity,peroxisome,protein homodimerization activity,peroxisome,photorespiration,glycerate dehydrogenase activity,oxidation-reduction process,cellular response to light stimulus,oxidative photosynthetic carbon pathway,poly(U) RNA binding,chloroplast,peroxisome,peroxisome,cellular response to light stimu…	GO:0005777,GO:0005777,GO:0030267,GO:0048046,GO:0016618,GO:0005777,GO:0042803,GO:0005777,GO:0009853,GO:0008465,GO:0055114,GO:0071482,GO:0009854,GO:0008266,GO:0009507,GO:0005777,GO:0005777,GO:0071482,GO:0005829,GO:0055114,GO:0009854,GO:0042631,GO:0005777,GO:0042631,GO:0005777,GO:0016616,GO:0042631,GO:0009853,GO:0009854,GO:0008465,GO:0009854	238.656	225.01	268.583	239.826	439.957	446.199	452.082	412.208	4385.42	7985.13	-0.851298	1.4e-29	2.46e-27	Chr1:25493193-25496053 FORWARD LENGTH=1719
AT3G17800.1	alanine-tRNA ligase%2C putative (DUF760)	response to wounding,response to ozone,response to UV-B,molecular_function,chloroplast,response to UV-B,nucleus,nucleus,response to UV-B	GO:0009611,GO:0010193,GO:0010224,GO:0003674,GO:0009507,GO:0010224,GO:0005634,GO:0005634,GO:0010224	25.364	33.564	32.281	32.527	54.67	55.649	54.68	62.894	573.879	1015.46	-0.814204	1.42e-29	2.47e-27	Chr3:6091110-6093151 REVERSE LENGTH=1682
AT2G25510.1	transmembrane protein	mitochondrion,mitochondrion,integral component of membrane,biological_process,molecular_function	GO:0005739,GO:0005739,GO:0016021,GO:0008150,GO:0003674	10.597	9.277	8.476	7.151	33.82	31.746	27.641	26.233	58.4625	214.166	-1.74276	2.29e-29	3.9e-27	Chr2:10856271-10857217 FORWARD LENGTH=760
AT1G62250.2	orotidine 5'-phosphate decarboxylase	mitochondrion,mitochondrion	GO:0005739,GO:0005739	5.134	6.508	7.644	5.922	18.511	18.453	17.629	16.747	86.0061	232.63	-1.38584	3.94e-29	6.69e-27	Chr1:22995504-22997613 REVERSE LENGTH=1268
AT3G16250.1	NDH-dependent cyclic electron flow 1	chloroplast thylakoid membrane,electron transfer activity,chloroplast,photosynthetic electron transport in photosystem I,NAD(P)H dehydrogenase complex (plastoquinone),chloroplast thylakoid membrane,electron transfer activity,2 iron, 2 sulfur cluster binding,NAD(P)H dehydrogenase complex (plastoquinone),metal ion binding,chloroplast thylakoid membrane,photosynthetic electron transport in photosyst…	GO:0009535,GO:0009055,GO:0009507,GO:0009773,GO:0010598,GO:0009535,GO:0009055,GO:0051537,GO:0010598,GO:0046872,GO:0009535,GO:0009773,GO:0009535,GO:0009507,GO:0009773,GO:0009535,GO:0010598,GO:0010598	74.938	80.936	85.464	85.378	136.467	148.848	137.03	129.363	695.042	1162.89	-0.734044	9.83e-29	1.62e-26	Chr3:5506931-5508414 REVERSE LENGTH=869
AT5G02230.1	Haloacid dehalogenase-like hydrolase (HAD) superfamily protein	hydrolase activity	GO:0016787	4.107	6.61	4.527	6.087	18.428	16.195	17.846	16.155	68.6909	209.954	-1.50768	1.73e-28	2.83e-26	Chr5:448092-450737 FORWARD LENGTH=1199
AT1G16320.1	plant/protein (DUF2358)	molecular_function,biological_process	GO:0003674,GO:0008150	19.787	22.32	24.018	19.426	44.744	44.029	43.141	41.345	257.598	517.709	-0.992961	2.28e-28	3.7e-26	Chr1:5580821-5582154 FORWARD LENGTH=1174
AT5G64840.1	general control non-repressible 5	plasma membrane,ATP binding,response to nematode,ATP binding,ATPase activity,transporter activity,transporter activity	GO:0005886,GO:0005524,GO:0009624,GO:0005524,GO:0016887,GO:0005215,GO:0005215	33.958	35.028	36.078	38.908	66.3	62.136	65.509	75.863	1137.43	2130.73	-0.889162	2.67e-28	4.31e-26	Chr5:25916722-25920254 REVERSE LENGTH=2874
AT3G28220.1	TRAF-like family protein	vacuole,vacuole,cytoplasm,chloroplast envelope,chloroplast envelope,chloroplast envelope,chloroplast envelope,integral component of membrane	GO:0005773,GO:0005773,GO:0005737,GO:0009941,GO:0009941,GO:0009941,GO:0009941,GO:0016021	3.194	2.965	1.787	2.448	8.699	10.793	10.1	10.299	39.378	167.003	-1.88415	3.74e-28	6e-26	Chr3:10524181-10526733 FORWARD LENGTH=1588
AT2G36895.2	D-tagatose-1%2C6-bisphosphate aldolase subunit	molecular_function,biological_process,chloroplast,chloroplast	GO:0003674,GO:0008150,GO:0009507,GO:0009507	24.046	24.548	23.673	19.628	47.509	55.149	54.788	50.997	193.781	455.159	-1.19834	4.03e-28	6.43e-26	Chr2:15489028-15490347 REVERSE LENGTH=895
AT4G04020.1	fibrillin	chloroplast thylakoid membrane,chloroplast thylakoid membrane,plastoglobule,plastoglobule,chloroplast thylakoid membrane,photoinhibition,chloroplast stroma,plastoglobule,plastoglobule,chloroplast thylakoid,chloroplast stroma,chloroplast,plastoglobule,photoinhibition,chloroplast thylakoid,plastoglobule,stromule,plastoglobule,structural molecule activity,chloroplast thylakoid membrane,chloroplast t…	GO:0009535,GO:0009535,GO:0010287,GO:0010287,GO:0009535,GO:0010205,GO:0009570,GO:0010287,GO:0010287,GO:0009534,GO:0009570,GO:0009507,GO:0010287,GO:0010205,GO:0009534,GO:0010287,GO:0010319,GO:0010287,GO:0005198,GO:0009535,GO:0009535,GO:0009409,GO:0009535,GO:0010287,GO:0009579,GO:0009535,GO:0009570,GO:0010287,GO:0009535,GO:0009737,GO:0010319,GO:0010205,GO:0009535,GO:0010287,GO:0009535,GO:0009579,GO:…	41.056	45.871	49.975	47.314	91.702	80.59	93.219	79.059	812.294	1491.82	-0.862149	8.22e-28	1.3e-25	Chr4:1931883-1933950 FORWARD LENGTH=1639
AT1G22850.1	SNARE associated Golgi protein family	chloroplast,biological_process,integral component of membrane	GO:0009507,GO:0008150,GO:0016021	95.435	97.233	95.655	90.476	153.387	139.958	160.601	143.071	1233.41	1983.7	-0.679127	1.17e-27	1.84e-25	Chr1:8080482-8082882 REVERSE LENGTH=1290
AT4G32770.1	tocopherol cyclase%2C chloroplast / vitamin E deficient 1 (VTE1) / sucrose export defective 1 (SXD1)	plastoglobule,plastoglobule,chloroplast inner membrane,plastoglobule,chloroplast,plastoglobule,plastoglobule,chloroplast,plastoglobule,chloroplast inner membrane,phloem sucrose loading,fatty acid metabolic process,chloroplast envelope,vitamin E biosynthetic process,chlorophyll metabolic process,chloroplast thylakoid,plastoglobule,plastoglobule,chloroplast envelope,response to oxidative stress,pla…	GO:0010287,GO:0010287,GO:0009706,GO:0010287,GO:0009507,GO:0010287,GO:0010287,GO:0009507,GO:0010287,GO:0009706,GO:0009915,GO:0006631,GO:0009941,GO:0010189,GO:0015994,GO:0009534,GO:0010287,GO:0010287,GO:0009941,GO:0006979,GO:0010287,GO:0009266,GO:0010287,GO:0009941,GO:0010287,GO:0010287,GO:0009976,GO:0009507,GO:0009941,GO:0010287,GO:0010287,GO:0009706,GO:0010287,GO:0009507,GO:0031347,GO:0009644,GO:…	4.17	5.883	5.116	7.224	16.307	17.54	14.712	15.989	125.115	339.064	-1.36046	1.21e-27	1.89e-25	Chr4:15804784-15808084 FORWARD LENGTH=1958
AT1G70610.2	transporter associated with antigen processing protein 1	chloroplast,ATP binding,chloroplast envelope,transporter activity,chloroplast envelope,ATPase activity, coupled to transmembrane movement of substances,integral component of plasma membrane,chloroplast envelope,transmembrane transport,transporter activity,ATPase activity, coupled to transmembrane movement of substances,ATPase activity, coupled to transmembrane movement of substances,chloroplast e…	GO:0009507,GO:0005524,GO:0009941,GO:0005215,GO:0009941,GO:0042626,GO:0005887,GO:0009941,GO:0055085,GO:0005215,GO:0042626,GO:0042626,GO:0009941,GO:0005887,GO:0009941,GO:0009941,GO:0042626,GO:0009507,GO:0042626,GO:0009941,GO:0005524,GO:0009941,GO:0005886,GO:0042626	4.918	6.433	6.862	6.527	12.555	12.898	14.436	13.643	170.934	352.305	-1.02352	1.46e-27	2.25e-25	Chr1:26621959-26626508 FORWARD LENGTH=2418
AT4G37925.1	subunit NDH-M of NAD(P)H:plastoquinone dehydrogenase complex	quinone binding,chloroplast thylakoid membrane,chloroplast thylakoid membrane,oxidoreductase activity, acting on NAD(P)H, quinone or similar compound as acceptor,NAD(P)H dehydrogenase complex (plastoquinone),oxidation-reduction process,chloroplast,chloroplast,NAD(P)H dehydrogenase complex (plastoquinone),chloroplast thylakoid membrane,chloroplast thylakoid membrane,NADH dehydrogenase complex (pla…	GO:0048038,GO:0009535,GO:0009535,GO:0016655,GO:0010598,GO:0055114,GO:0009507,GO:0009507,GO:0010598,GO:0009535,GO:0009535,GO:0010258,GO:0009535	24.844	26.823	29.215	32.582	55.075	63.395	63.223	58.341	289.452	598.946	-1.02083	1.62e-27	2.46e-25	Chr4:17830533-17831619 REVERSE LENGTH=1003
AT2G39730.2	rubisco activase	chloroplast envelope,chloroplast thylakoid membrane,chloroplast thylakoid membrane,chloroplast envelope,chloroplast,chloroplast thylakoid membrane,chloroplast envelope,stromule,chloroplast thylakoid membrane,chloroplast thylakoid membrane,chloroplast stroma,ribulose-1,5-bisphosphate carboxylase/oxygenase activator activity,response to jasmonic acid,chloroplast,chloroplast thylakoid membrane,chlor…	GO:0009941,GO:0009535,GO:0009535,GO:0009941,GO:0009507,GO:0009535,GO:0009941,GO:0010319,GO:0009535,GO:0009535,GO:0009570,GO:0046863,GO:0009753,GO:0009507,GO:0009535,GO:0009941,GO:0009535,GO:0009579,GO:0048046,GO:0042742,GO:0009535,GO:0009570,GO:0010287,GO:0009535,GO:0009535,GO:0016020,GO:0009507,GO:0009535,GO:0009535,GO:0005634,GO:0009941,GO:0042742,GO:0009535,GO:0009535,GO:0009570,GO:0046863,GO:…	1420.34	1534.45	1450.62	1594.05	2474.05	2273.93	2367.75	2110.47	31998.6	49241.4	-0.616014	6.46e-27	9.68e-25	Chr2:16570746-16573692 REVERSE LENGTH=1988
AT1G23730.1	beta carbonic anhydrase 3	cytoplasm,chloroplast,response to carbon dioxide,carbonate dehydratase activity,zinc ion binding,plasma membrane,carbon utilization,membrane,cytosol,regulation of stomatal movement,zinc ion binding,carbonate dehydratase activity,carbon utilization	GO:0005737,GO:0009507,GO:0010037,GO:0004089,GO:0008270,GO:0005886,GO:0015976,GO:0016020,GO:0005829,GO:0010119,GO:0008270,GO:0004089,GO:0015976	33.717	30.851	27.754	29.016	50.772	54.015	60.74	51.616	380.168	719.799	-0.902074	8.04e-27	1.2e-24	Chr1:8395509-8398387 FORWARD LENGTH=1287
AT2G01590.2	chlororespiratory reduction 3	photosynthetic electron transport in photosystem I,NAD(P)H dehydrogenase complex (plastoquinone),photosynthetic electron transport in photosystem I,chloroplast thylakoid membrane,NAD(P)H dehydrogenase complex (plastoquinone),photosynthetic electron transport in photosystem I,integral component of membrane,NAD(P)H dehydrogenase complex (plastoquinone),photosynthetic electron transport in photosyst…	GO:0009773,GO:0010598,GO:0009773,GO:0009535,GO:0010598,GO:0009773,GO:0016021,GO:0010598,GO:0009773,GO:0009535,GO:0016020,GO:0009507,GO:0009535,GO:0009535,GO:0009535,GO:0009535,GO:0016020,GO:0009535,GO:0009773,GO:0009773,GO:0009535,GO:0016021,GO:0003674,GO:0009535,GO:0010598,GO:0009507,GO:0009535	60.209	50.999	49.721	47.287	78.274	75.63	77.324	75.106	417.133	659.695	-0.658016	1.08e-26	1.59e-24	Chr2:266630-267798 FORWARD LENGTH=885
AT5G50100.1	Putative thiol-disulfide oxidoreductase DCC	mitochondrion,chloroplast,protein binding,tissue regeneration,protein disulfide oxidoreductase activity	GO:0005739,GO:0009507,GO:0005515,GO:0042246,GO:0015035	12.093	12.978	13.43	13.137	25.994	30.314	31.218	29.124	133.552	300.853	-1.13873	1.12e-26	1.64e-24	Chr5:20371798-20373441 FORWARD LENGTH=1032
AT5G10470.2	kinesin like protein for actin based chloroplast movement 1	chloroplast envelope,microtubule binding,preprophase band assembly,plasma membrane,microtubule,cell,protein binding,protein binding,cytokinesis,plasma membrane,chloroplast envelope,ATPase activity,protein binding,cell plate,cytosol,chloroplast avoidance movement,chloroplast accumulation movement,microtubule motor activity,phragmoplast,chloroplast envelope,plasma membrane,plasma membrane,cytosol,c…	GO:0009941,GO:0008017,GO:0000913,GO:0005886,GO:0005874,GO:0005623,GO:0005515,GO:0005515,GO:0000910,GO:0005886,GO:0009941,GO:0016887,GO:0005515,GO:0009504,GO:0005829,GO:0009903,GO:0009904,GO:0003777,GO:0009524,GO:0009941,GO:0005886,GO:0005886,GO:0005829,GO:0005829,GO:0009904,GO:0005515,GO:0016020,GO:0009903,GO:0009504,GO:0016020,GO:0005737,GO:0031022,GO:0005886,GO:0008017,GO:0005871,GO:0005622,GO:…	6.16	7.086	6.903	7.664	15.694	14.426	15.067	12.488	327.676	666.968	-0.994959	1.39e-26	2.02e-24	Chr5:3289925-3297373 REVERSE LENGTH=4146
AT3G24460.2	Serinc-domain containing serine and sphingolipid biosynthesis protein	membrane,integral component of membrane	GO:0016020,GO:0016021	0.139	0.569	0.193	0.578	4.095	6.151	6.415	4.951	9.99519	124.302	-2.68371	1.54e-26	2.23e-24	Chr3:8885818-8893203 REVERSE LENGTH=2129
AT2G46100.1	Nuclear transport factor 2 (NTF2) family protein	molecular_function,biological_process	GO:0003674,GO:0008150	24.451	25.471	29.632	25.715	48.735	53.477	51.674	54.387	240.631	473.292	-0.963562	1.65e-26	2.38e-24	Chr2:18953275-18954619 FORWARD LENGTH=926
AT4G35090.2	catalase 2	cytosolic ribosome,cobalt ion binding,peroxisome,response to cold,catalase activity,peroxisome,cytosolic ribosome,response to cold,peroxisome,cell death,hydrogen peroxide catabolic process,response to cold,stromule,cellular response to sulfate starvation,nucleus,catalase activity,glyoxysome,protein binding,stromule,cytosolic ribosome,cellular response to phosphate starvation,hydrogen peroxide cat…	GO:0022626,GO:0050897,GO:0005777,GO:0009409,GO:0004096,GO:0005777,GO:0022626,GO:0009409,GO:0005777,GO:0008219,GO:0042744,GO:0009409,GO:0010319,GO:0009970,GO:0005634,GO:0004096,GO:0009514,GO:0005515,GO:0010319,GO:0022626,GO:0016036,GO:0042744,GO:0022626,GO:0020037,GO:0005739,GO:0042744,GO:0005777,GO:0010319,GO:0004096,GO:0022626,GO:0005634,GO:0009507,GO:0042542,GO:0005777,GO:0006995,GO:0005777,GO:…	47.838	86.689	95.29	98.131	164.955	158.181	195.247	173.082	2245.76	4232.19	-0.895698	4.62e-26	6.41e-24	Chr4:16700342-16703286 REVERSE LENGTH=2259
AT1G12900.1	glyceraldehyde 3-phosphate dehydrogenase A subunit 2	chloroplast stroma,chloroplast envelope,apoplast,oxidation-reduction process,apoplast,membrane,chloroplast stroma,apoplast,membrane,apoplast,chloroplast,chloroplast stroma,membrane,reductive pentose-phosphate cycle,glycolytic process,chloroplast,glycolytic process,chloroplast,chloroplast stroma,chloroplast envelope,chloroplast,chloroplast stroma,chloroplast,chloroplast stroma,chloroplast envelope…	GO:0009570,GO:0009941,GO:0048046,GO:0055114,GO:0048046,GO:0016020,GO:0009570,GO:0048046,GO:0016020,GO:0048046,GO:0009507,GO:0009570,GO:0016020,GO:0019253,GO:0006096,GO:0009507,GO:0006096,GO:0009507,GO:0009570,GO:0009941,GO:0009507,GO:0009570,GO:0009507,GO:0009570,GO:0009941,GO:0051287,GO:0006006,GO:0055114,GO:0006096,GO:0009570,GO:0006006,GO:0051287,GO:0055114,GO:0005737,GO:0009941,GO:0009941,GO:…	136.96	224.283	210.253	194.052	334.993	342.456	379.577	335.005	3237.62	5474.41	-0.747619	6.76e-26	9.33e-24	Chr1:4392450-4394400 REVERSE LENGTH=1501
AT5G47040.1	lon protease 2	peroxisome,lateral root development,serine-type endopeptidase activity,serine-type peptidase activity,protein processing,ATP binding,peroxisomal matrix,protein targeting to peroxisome,protein quality control for misfolded or incompletely synthesized proteins,peroxisome,protein import into peroxisome matrix, docking,ATP binding,ATP-dependent peptidase activity,protein import into peroxisome matrix…	GO:0005777,GO:0048527,GO:0004252,GO:0008236,GO:0016485,GO:0005524,GO:0005782,GO:0006625,GO:0006515,GO:0005777,GO:0016560,GO:0005524,GO:0004176,GO:0016560,GO:0004176,GO:0006625,GO:0004252,GO:0005524,GO:0005524,GO:0008236,GO:0006515,GO:0004176,GO:0006515,GO:0004176,GO:0016485,GO:0043233,GO:0005782	32.057	33.667	34.92	34.562	53.495	52.64	52.473	47.062	1216.92	1852.42	-0.600359	8.08e-26	1.11e-23	Chr5:19092858-19098772 REVERSE LENGTH=3259
AT1G16080.1	nuclear protein	chloroplast envelope,chloroplast envelope,chloroplast stroma,apoplast,chloroplast envelope,chloroplast stroma,chloroplast envelope,chloroplast,chloroplast,chloroplast stroma,chloroplast stroma,chloroplast stroma,chloroplast stroma,chloroplast stroma,chloroplast stroma	GO:0009941,GO:0009941,GO:0009570,GO:0048046,GO:0009941,GO:0009570,GO:0009941,GO:0009507,GO:0009507,GO:0009570,GO:0009570,GO:0009570,GO:0009570,GO:0009570,GO:0009570	33.514	36.976	38.595	38.165	59.908	58.849	64.968	56.9	516.614	834.34	-0.683975	1.25e-25	1.7e-23	Chr1:5514262-5516027 FORWARD LENGTH=1340
AT2G24820.1	translocon at the inner envelope membrane of chloroplasts 55-II	chloroplast envelope,chloroplast inner membrane,chloroplast envelope,chloroplast inner membrane,chloroplast,chloroplast inner membrane,chloroplast envelope,metal ion binding,chloroplast,chloroplast envelope,chlorophyllide a oxygenase [overall] activity,chloroplast,chloroplast envelope,integral component of membrane,chloroplast envelope,chloroplast envelope,chloroplast envelope,chloroplast envelop…	GO:0009941,GO:0009706,GO:0009941,GO:0009706,GO:0009507,GO:0009706,GO:0009941,GO:0046872,GO:0009507,GO:0009941,GO:0010277,GO:0009507,GO:0009941,GO:0016021,GO:0009941,GO:0009941,GO:0009941,GO:0009941,GO:0009941,GO:0009706,GO:0051537,GO:0045036,GO:0055114,GO:0009941,GO:0009706,GO:0009941	22.296	23.597	22.83	23.011	36.959	34.024	38.312	38.573	442.65	719.766	-0.694748	2.17e-25	2.91e-23	Chr2:10574942-10576938 FORWARD LENGTH=1825
AT3G02830.1	zinc finger protein 1	negative regulation of translation,metal ion binding,DNA binding,mRNA binding,nucleus,nucleus,nucleic acid binding,cytosol,nuclease activity,metal ion binding,phytochrome binding,negative regulation of translation,phytochrome binding,negative regulation of translation,mRNA 5'-UTR binding	GO:0017148,GO:0046872,GO:0003677,GO:0003729,GO:0005634,GO:0005634,GO:0003676,GO:0005829,GO:0004518,GO:0046872,GO:0010313,GO:0017148,GO:0010313,GO:0017148,GO:0048027	21.65	25.434	20.506	25.633	41.761	40.338	40.411	39.987	428.865	744.649	-0.775822	2.53e-25	3.37e-23	Chr3:613772-616145 FORWARD LENGTH=1726
AT5G23920.1	transmembrane protein	vacuole,biological_process,mitochondrion,molecular_function,plasma membrane,integral component of membrane,vacuole	GO:0005773,GO:0008150,GO:0005739,GO:0003674,GO:0005886,GO:0016021,GO:0005773	39.801	43.447	40.514	41.456	62.725	63.376	64.603	64.52	407.699	633.768	-0.631566	3.47e-25	4.58e-23	Chr5:8073222-8074286 REVERSE LENGTH=999
AT3G06145.1	RING zinc finger protein	mitochondrion,molecular_function,biological_process	GO:0005739,GO:0003674,GO:0008150	13.233	12.298	13.765	12.01	31.149	26.363	28.626	26.852	120.574	272.94	-1.14273	6.23e-25	8.14e-23	Chr3:1859822-1860797 REVERSE LENGTH=976
AT5G57040.1	Lactoylglutathione lyase / glyoxalase I family protein	chloroplast,lyase activity,catalytic activity	GO:0009507,GO:0016829,GO:0003824	130.761	109.559	127.896	115.109	191.116	191.09	211.378	203.49	963.195	1661.57	-0.776978	9.08e-25	1.17e-22	Chr5:23083898-23085246 REVERSE LENGTH=861
AT3G19170.2	presequence protease 1	metal ion binding,proteolysis,peptidase activity,proteolysis,metalloendopeptidase activity,mitochondrion,metalloendopeptidase activity,chloroplast envelope,chloroplast stroma,metalloendopeptidase activity,metalloendopeptidase activity,peptidase activity,mitochondrial matrix,chloroplast stroma,mitochondrial matrix,chloroplast stroma,chloroplast,chloroplast stroma,chloroplast envelope,chloroplast e…	GO:0046872,GO:0006508,GO:0008233,GO:0006508,GO:0004222,GO:0005739,GO:0004222,GO:0009941,GO:0009570,GO:0004222,GO:0004222,GO:0008233,GO:0005759,GO:0009570,GO:0005759,GO:0009570,GO:0009507,GO:0009570,GO:0009941,GO:0009941,GO:0009570,GO:0009941,GO:0005515,GO:0005759,GO:0016485,GO:0048046,GO:0048046,GO:0009570,GO:0009507,GO:0009570,GO:0046686,GO:0009570,GO:0005739,GO:0009570,GO:0009570,GO:0009570,GO:…	21.32	30.189	32.474	30.831	44.744	50.536	48.59	49.455	1173.07	1852.28	-0.654309	1.04e-24	1.33e-22	Chr3:6625425-6631968 REVERSE LENGTH=3457
AT5G49480.1	Ca2+-binding protein 1	cytosol,cytoplasm,hyperosmotic salinity response,calcium ion binding,calcium ion binding,hyperosmotic salinity response	GO:0005829,GO:0005737,GO:0042538,GO:0005509,GO:0005509,GO:0042538	47.064	26.805	32.931	28.264	65.999	57.504	71.215	59.523	351.481	774.189	-1.10383	3.23e-24	4.06e-22	Chr5:20070489-20071682 FORWARD LENGTH=1194
AT1G62750.1	Translation elongation factor EFG/EF2 protein	chloroplast envelope,seed germination,GTP binding,translation elongation factor activity,chloroplast stroma,chloroplast organization,chloroplast stroma,translational elongation,ATP binding,chloroplast stroma,GTPase activity,chloroplast,translation elongation factor activity,chloroplast stroma,ATP binding,translational elongation,GTP binding,chloroplast envelope,chloroplast,chloroplast stroma,chlo…	GO:0009941,GO:0009845,GO:0005525,GO:0003746,GO:0009570,GO:0009658,GO:0009570,GO:0006414,GO:0005524,GO:0009570,GO:0003924,GO:0009507,GO:0003746,GO:0009570,GO:0005524,GO:0006414,GO:0005525,GO:0009941,GO:0009507,GO:0009570,GO:0009570,GO:0009941,GO:0032790,GO:0009570,GO:0009570,GO:0009941,GO:0009507,GO:0009570,GO:0008135,GO:0003746,GO:0005739,GO:0009507,GO:0009791,GO:0009570,GO:0006414,GO:0005525,GO:…	87.373	97.979	107.147	98.204	153.866	146.244	165.459	151.726	2899.89	4503.34	-0.629163	4.11e-24	5.14e-22	Chr1:23233434-23236447 REVERSE LENGTH=2666
AT1G76110.1	HMG (high mobility group) box protein with ARID/BRIGHT DNA-binding domain-containing protein	regulation of transcription, DNA-templated,polar nucleus fusion,nucleus,polar nucleus fusion,polar nucleus fusion,transcription, DNA-templated,DNA-binding transcription factor activity,DNA binding,protein binding,regulation of transcription, DNA-templated,karyogamy,nucleus,regulation of transcription, DNA-templated	GO:0006355,GO:0010197,GO:0005634,GO:0010197,GO:0010197,GO:0006351,GO:0003700,GO:0003677,GO:0005515,GO:0006355,GO:0000741,GO:0005634,GO:0006355	16.973	16.512	17.379	17.785	31.846	29.016	29.838	28.237	250.341	439.801	-0.796047	4.6e-24	5.73e-22	Chr1:28555034-28557615 REVERSE LENGTH=1420
AT5G43580.1	Serine protease inhibitor%2C potato inhibitor I-type family protein	defense response to fungus,extracellular region,defense response,defense response to insect,serine-type endopeptidase inhibitor activity,defense response to fungus,response to wounding	GO:0050832,GO:0005576,GO:0006952,GO:0002213,GO:0004867,GO:0050832,GO:0009611	10.356	7.925	2.304	5.812	117.946	61.512	65.894	125.706	32.6969	580.061	-2.76915	7.25e-24	8.99e-22	Chr5:17507801-17508752 REVERSE LENGTH=681
AT5G27290.1	stress regulated protein	metalloendopeptidase activity,ATP binding,chloroplast,chloroplast,chloroplast,proteolysis,metalloendopeptidase activity,ATP binding,chloroplast	GO:0004222,GO:0005524,GO:0009507,GO:0009507,GO:0009507,GO:0006508,GO:0004222,GO:0005524,GO:0009507	32.728	26.404	29.997	26.467	45.212	44.231	45.289	43.82	376.323	618.549	-0.713929	1.08e-23	1.32e-21	Chr5:9618392-9620588 REVERSE LENGTH=1339
AT3G27050.1	plant/protein	biological_process,molecular_function	GO:0008150,GO:0003674	20.142	18.358	20.912	21.397	38.955	36.82	41.535	37.622	185.371	361.4	-0.938623	1.08e-23	1.32e-21	Chr3:9978095-9979843 REVERSE LENGTH=947
AT4G16690.1	methyl esterase 16	cytosol,cytoplasm,methyl jasmonate esterase activity,methyl indole-3-acetate esterase activity,hydrolase activity, acting on ester bonds,catalytic activity	GO:0005829,GO:0005737,GO:0080032,GO:0080030,GO:0016788,GO:0003824	2.231	1.231	1.604	1.375	7.005	7.391	10.83	8.997	20.9818	130.164	-2.20105	1.3e-23	1.58e-21	Chr4:9391964-9393650 REVERSE LENGTH=1456
AT3G06510.2	Glycosyl hydrolase superfamily protein	integral component of chloroplast outer membrane,response to freezing,response to freezing,chloroplast envelope,chloroplast envelope,plastid,chloroplast outer membrane,chloroplast outer membrane,response to cold,mitochondrion,chloroplast outer membrane,chloroplast envelope,chloroplast,response to freezing,integral component of chloroplast outer membrane,chloroplast outer membrane,chloroplast enve…	GO:0031359,GO:0050826,GO:0050826,GO:0009941,GO:0009941,GO:0009536,GO:0009707,GO:0009707,GO:0009409,GO:0005739,GO:0009707,GO:0009941,GO:0009507,GO:0050826,GO:0031359,GO:0009707,GO:0009941,GO:0008422,GO:0009941,GO:0005975,GO:0009941,GO:0009941,GO:0046480,GO:0009409,GO:0009707,GO:0009707,GO:0009941,GO:0009707,GO:0009409,GO:0004553,GO:0050826,GO:0008378,GO:0008422,GO:0009507,GO:0009941,GO:0031359,GO:…	17.302	15.663	13.318	14.531	24.518	23.278	24.803	22.409	363.372	606.212	-0.722979	1.4e-23	1.68e-21	Chr3:2016329-2019791 FORWARD LENGTH=2350
AT5G14970.1	seed maturation-like protein	NA	NA	49.295	54.915	59.669	57.38	94.134	82.358	87.109	93.284	873.611	1383.69	-0.657265	2.46e-23	2.93e-21	Chr5:4847247-4849053 FORWARD LENGTH=1482
AT4G25700.1	beta-hydroxylase 1	oxidoreductase activity,xanthophyll biosynthetic process,iron ion binding,chloroplast membrane,oxidation-reduction process,carotene beta-ring hydroxylase activity,chloroplast membrane,integral component of membrane,chloroplast membrane,chloroplast membrane,carotene metabolic process,chloroplast,carotene metabolic process,hydrolase activity,xanthophyll biosynthetic process,carotene beta-ring hydro…	GO:0016491,GO:0016123,GO:0005506,GO:0031969,GO:0055114,GO:0010291,GO:0031969,GO:0016021,GO:0031969,GO:0031969,GO:0016119,GO:0009507,GO:0016119,GO:0016787,GO:0016123,GO:0010291,GO:0031969	23.792	22.497	25.723	22.901	44.256	41.367	48.501	41.391	336.377	633.239	-0.895709	2.5e-23	2.97e-21	Chr4:13093869-13096049 REVERSE LENGTH=1389
AT4G37000.1	accelerated cell death 2 (ACD2)	chloroplast stroma,mitochondrion,chlorophyll catabolic process,chloroplast stroma,chlorophyll catabolic process,chloroplast thylakoid membrane,mitochondrion,chloroplast,chlorophyll catabolic process,chloroplast,chlorophyll catabolic process,mitochondrion,chloroplast stroma,chlorophyll catabolic process,chloroplast stroma,regulation of plant-type hypersensitive response,chloroplast,protein binding…	GO:0009570,GO:0005739,GO:0015996,GO:0009570,GO:0015996,GO:0009535,GO:0005739,GO:0009507,GO:0015996,GO:0009507,GO:0015996,GO:0005739,GO:0009570,GO:0015996,GO:0009570,GO:0010363,GO:0009507,GO:0005515,GO:0005515,GO:0051743,GO:0005829,GO:0015996,GO:0009941,GO:0009941,GO:0051743,GO:0043067,GO:0009814,GO:0009535,GO:0009535,GO:0015996,GO:0005737,GO:0005515,GO:0009507,GO:0009941,GO:0009507,GO:0051743,GO:…	23.564	28.175	26.363	28.539	40.41	44.058	44.53	45.529	429.847	690.038	-0.674674	2.62e-23	3.09e-21	Chr4:17442612-17444295 FORWARD LENGTH=1508
AT3G10060.1	FKBP-like peptidyl-prolyl cis-trans isomerase family protein	chloroplast,chloroplast thylakoid membrane,FK506 binding,chloroplast thylakoid membrane,thylakoid,chloroplast thylakoid lumen,chloroplast thylakoid lumen,peptidyl-prolyl cis-trans isomerase activity,chloroplast thylakoid lumen,chloroplast thylakoid,chloroplast thylakoid lumen,chloroplast thylakoid lumen,chloroplast thylakoid lumen,chloroplast thylakoid,chloroplast thylakoid membrane,chloroplast t…	GO:0009507,GO:0009535,GO:0005528,GO:0009535,GO:0009579,GO:0009543,GO:0009543,GO:0003755,GO:0009543,GO:0009534,GO:0009543,GO:0009543,GO:0009543,GO:0009534,GO:0009535,GO:0009534,GO:0009543,GO:0009543,GO:0009535,GO:0009535,GO:0009507,GO:0009543,GO:0009543,GO:0009543,GO:0009543,GO:0005634,GO:0009534,GO:0009579,GO:0003755	80.11	84.255	95.199	85.067	133.754	128.396	136.705	135.922	984.915	1519.33	-0.622325	7.41e-23	8.58e-21	Chr3:3102074-3104014 FORWARD LENGTH=1123
AT5G14740.9	carbonic anhydrase 2	chloroplast,apoplast,chloroplast,chloroplast stroma,defense response to bacterium,carbon utilization,chloroplast stroma,regulation of stomatal movement,chloroplast thylakoid membrane,defense response to bacterium,chloroplast envelope,chloroplast thylakoid membrane,chloroplast stroma,chloroplast envelope,chloroplast thylakoid membrane,defense response to bacterium,chloroplast envelope,carbonate de…	GO:0009507,GO:0048046,GO:0009507,GO:0009570,GO:0042742,GO:0015976,GO:0009570,GO:0010119,GO:0009535,GO:0042742,GO:0009941,GO:0009535,GO:0009570,GO:0009941,GO:0009535,GO:0042742,GO:0009941,GO:0004089,GO:0009570,GO:0009941,GO:0009535,GO:0009570,GO:0005737,GO:0009535,GO:0048046,GO:0009535,GO:0004089,GO:0015976,GO:0009507,GO:0009507,GO:0009507,GO:0009507,GO:0005829,GO:0009535,GO:0009941,GO:0009941,GO:…	861.129	818.544	932.466	875.768	1376.01	1340.36	1500.31	1319.31	11707.3	18827.9	-0.6763	2.26e-22	2.55e-20	Chr5:4758921-4762615 FORWARD LENGTH=1317
AT1G69523.1	S-adenosyl-L-methionine-dependent methyltransferases superfamily protein	methyltransferase activity,methyltransferase activity,methylation	GO:0008168,GO:0008168,GO:0032259	3.106	5.035	5.147	5.757	13.262	13.533	13.727	12.184	70.7997	178.784	-1.26281	2.53e-22	2.85e-20	Chr1:26129551-26131292 FORWARD LENGTH=1314
AT4G28740.1	LOW PSII ACCUMULATION-like protein	chloroplast,molecular_function,chloroplast organization	GO:0009507,GO:0003674,GO:0009658	10.66	12.372	11.278	12.074	22.658	21.971	20.881	21.033	172.387	319.036	-0.864178	2.62e-22	2.94e-20	Chr4:14200903-14202766 FORWARD LENGTH=1416
AT4G16890.5	TIR-NBS-LRR class disease resistance protein	response to auxin,defense response to bacterium,protein binding,systemic acquired resistance, salicylic acid mediated signaling pathway,signal transduction,protein binding,ATP binding,defense response to bacterium, incompatible interaction,defense response,nucleus,protein binding,defense response to bacterium,systemic acquired resistance, salicylic acid mediated signaling pathway,defense response…	GO:0009733,GO:0042742,GO:0005515,GO:0009862,GO:0007165,GO:0005515,GO:0005524,GO:0009816,GO:0006952,GO:0005634,GO:0005515,GO:0042742,GO:0009862,GO:0042742,GO:0005524,GO:0005737,GO:0005515,GO:0043531,GO:0005737,GO:0005829,GO:0005515,GO:0005634,GO:0043531,GO:0009816,GO:0042742,GO:0043231,GO:0009862,GO:0005515,GO:0005783,GO:0000166,GO:0009862	6.528	8.149	8.182	6.839	13.886	13.561	12.83	13.588	363.311	645.002	-0.818589	2.96e-22	3.29e-20	Chr4:9500506-9505455 REVERSE LENGTH=4287
AT1G77090.1	thylakoid lumenal protein (Mog1/PsbP/DUF1795-like photosystem II reaction center PsbP family protein)	chloroplast thylakoid,thylakoid lumen,photosynthesis,chloroplast thylakoid lumen,chloroplast thylakoid lumen,chloroplast stroma,thylakoid,chloroplast thylakoid,thylakoid,chloroplast,chloroplast,chloroplast thylakoid lumen,chloroplast thylakoid lumen,chloroplast thylakoid lumen,chloroplast thylakoid lumen,chloroplast stroma,chloroplast stroma,photosynthesis,chloroplast thylakoid lumen,extrinsic co…	GO:0009534,GO:0031977,GO:0015979,GO:0009543,GO:0009543,GO:0009570,GO:0009579,GO:0009534,GO:0009579,GO:0009507,GO:0009507,GO:0009543,GO:0009543,GO:0009543,GO:0009543,GO:0009570,GO:0009570,GO:0015979,GO:0009543,GO:0019898,GO:0009543,GO:0005509,GO:0009654,GO:0009507,GO:0009534,GO:0009543,GO:0009534,GO:0009543,GO:0009543,GO:0009543,GO:0009570,GO:0009654	31.752	33.079	37.742	35.937	55.148	55.187	56.838	58.996	406.708	657.65	-0.688913	4.33e-22	4.79e-20	Chr1:28960312-28961974 REVERSE LENGTH=1146
AT1G64770.1	NDH-dependent cyclic electron flow 1	photosynthetic electron transport in photosystem I,chloroplast thylakoid membrane,chloroplast thylakoid membrane,chloroplast,chloroplast,NAD(P)H dehydrogenase complex (plastoquinone),NAD(P)H dehydrogenase complex (plastoquinone),NAD(P)H dehydrogenase complex (plastoquinone),chloroplast thylakoid membrane,chloroplast thylakoid membrane,NAD(P)H dehydrogenase complex (plastoquinone),NAD(P)H dehydrog…	GO:0009773,GO:0009535,GO:0009535,GO:0009507,GO:0009507,GO:0010598,GO:0010598,GO:0010598,GO:0009535,GO:0009535,GO:0010598,GO:0010598,GO:0009535,GO:0009535,GO:0010598,GO:0009535,GO:0003824,GO:0010598,GO:0009535,GO:0010598,GO:0009534,GO:0009535,GO:0010598,GO:0009534,GO:0009534,GO:0009507,GO:0009534,GO:0009535,GO:0009534,GO:0009507,GO:0009534,GO:0009773,GO:0009773,GO:0010598,GO:0030246,GO:0009535,GO:…	35.454	30.45	38.423	35.598	64.336	68.211	72.535	62.7	540.168	1056.2	-0.943027	5.13e-22	5.64e-20	Chr1:24057297-24059621 FORWARD LENGTH=1505
AT3G44450.1	hypothetical protein	nucleus,blue light signaling pathway,blue light signaling pathway,nucleus,blue light signaling pathway,response to karrikin,protein binding	GO:0005634,GO:0009785,GO:0009785,GO:0005634,GO:0009785,GO:0080167,GO:0005515	10.521	7.188	6.639	6.078	23.448	24.038	29.079	18.003	77.2254	280.042	-1.68363	5.64e-22	6.16e-20	Chr3:16073765-16074929 REVERSE LENGTH=1165
AT3G27820.1	monodehydroascorbate reductase 4	hydrogen peroxide catabolic process,hydrogen peroxide catabolic process,chloroplast envelope,cytoplasm,flavin adenine dinucleotide binding,peroxisomal membrane,hydrogen peroxide catabolic process,integral component of membrane,peroxisomal membrane,chloroplast envelope,peroxisomal membrane,monodehydroascorbate reductase (NADH) activity,flavin adenine dinucleotide binding,monodehydroascorbate reduc…	GO:0042744,GO:0042744,GO:0009941,GO:0005737,GO:0050660,GO:0005778,GO:0042744,GO:0016021,GO:0005778,GO:0009941,GO:0005778,GO:0016656,GO:0050660,GO:0016656,GO:0042744,GO:0009941,GO:0055114,GO:0009941	29.42	40.79	34.951	39.045	56.208	60.406	63.43	64.28	797.908	1298.37	-0.69175	6.21e-22	6.76e-20	Chr3:10315010-10318154 FORWARD LENGTH=1979
AT1G20560.1	acyl activating enzyme 1	peroxisome,AMP binding,peroxisome,mitochondrion,AMP binding	GO:0005777,GO:0016208,GO:0005777,GO:0005739,GO:0016208	2.117	0	0	0	1.621	2.701	2.838	2.337	0	52.8756	-2.83615	7.45e-22	7.98e-20	Chr1:7119671-7121871 REVERSE LENGTH=2068
AT1G59124.2	Disease resistance protein (CC-NBS-LRR class) family	defense response,cellular_component	GO:0006952,GO:0005575	5.729	6.881	6.121	6.335	10.466	10.063	10.258	10.17	288.502	467.171	-0.684733	1.38e-21	1.47e-19	Chr1:21816334-21820839 FORWARD LENGTH=4090
AT1G58807.1	Disease resistance protein (CC-NBS-LRR class) family	cellular_component,defense response	GO:0005575,GO:0006952	5.729	6.881	6.121	6.335	10.466	10.063	10.258	10.17	288.502	467.171	-0.684733	1.38e-21	1.47e-19	Chr1:21780076-21784581 FORWARD LENGTH=4090
AT1G55480.1	protein containing PDZ domain%2C a K-box domain%2C and a TPR region	chloroplast envelope,chloroplast,protein binding,chloroplast membrane,response to wounding,chloroplast envelope,chloroplast membrane,chloroplast membrane,chromoplast stroma,extrinsic component of thylakoid membrane,chromoplast stroma,photosystem II,chloroplast thylakoid membrane,chloroplast envelope,chloroplast envelope,chloroplast stroma,chloroplast,photosystem II assembly,chloroplast stroma,chl…	GO:0009941,GO:0009507,GO:0005515,GO:0031969,GO:0009611,GO:0009941,GO:0031969,GO:0031969,GO:0009575,GO:0035448,GO:0009575,GO:0009523,GO:0009535,GO:0009941,GO:0009941,GO:0009570,GO:0009507,GO:0010207,GO:0009570,GO:0009941,GO:0010206,GO:0009570,GO:0010206,GO:0015979,GO:0009570,GO:0009644,GO:0009941,GO:0009579,GO:0009575,GO:0031969,GO:0009416,GO:0009535,GO:0009535,GO:0009535,GO:0009941,GO:0009570,GO:…	72.834	76.964	79.982	84.462	115.243	117.285	127.954	130.906	1325.27	2060.41	-0.629501	1.62e-21	1.7e-19	Chr1:20713499-20715611 FORWARD LENGTH=1591
AT1G71490.1	Tetratricopeptide repeat (TPR)-like superfamily protein	RNA modification,RNA modification,mitochondrion	GO:0009451,GO:0009451,GO:0005739	8.518	6.172	5.624	6.069	10.892	11.918	11.992	10.207	187.876	361.594	-0.915902	2.4e-21	2.49e-19	Chr1:26932905-26935825 REVERSE LENGTH=2921
AT5G20380.1	phosphate transporter 4%3B5	chloroplast membrane,plastid,plastid,chloroplast,chloroplast membrane,inorganic phosphate transmembrane transporter activity,chloroplast membrane,chloroplast membrane,transmembrane transport,integral component of membrane,membrane,integral component of membrane,chloroplast membrane,inorganic phosphate transmembrane transporter activity	GO:0031969,GO:0009536,GO:0009536,GO:0009507,GO:0031969,GO:0005315,GO:0031969,GO:0031969,GO:0055085,GO:0016021,GO:0016020,GO:0016021,GO:0031969,GO:0005315	9.874	9.286	9.684	10.442	16.869	17.396	16.683	18.141	200.649	359.793	-0.82436	2.64e-21	2.73e-19	Chr5:6887649-6892459 REVERSE LENGTH=1942
AT2G16365.2	F-box family protein	circadian behavior,regulation of photomorphogenesis,nucleus,protein binding,nucleus,nucleus,protein binding,regulation of photomorphogenesis,chloroplast organization,protein binding,protein binding,protein binding,protein binding,protein binding,nucleus,positive regulation of transcription, DNA-templated,protein binding,positive regulation of transcription, DNA-templated,molecular_function,respon…	GO:0048512,GO:0010099,GO:0005634,GO:0005515,GO:0005634,GO:0005634,GO:0005515,GO:0010099,GO:0009658,GO:0005515,GO:0005515,GO:0005515,GO:0005515,GO:0005515,GO:0005634,GO:0045893,GO:0005515,GO:0045893,GO:0003674,GO:0080167,GO:0005515,GO:0005515,GO:0010099,GO:0010099,GO:0005515,GO:0045893,GO:0005515,GO:0005515,GO:0005515,GO:0005515,GO:0005515,GO:0005515,GO:0005634,GO:0005515,GO:0005515,GO:0005515,GO:…	4.132	5.585	7.431	6.344	14.561	17.3	15.678	14.308	119.235	290.954	-1.23006	5.88e-21	5.89e-19	Chr2:7074353-7076649 FORWARD LENGTH=1767
AT5G04140.2	glutamate synthase 1	mitochondrion,membrane,membrane,chloroplast stroma,oxidation-reduction process,photorespiration,mitochondrial matrix,L-glutamate biosynthetic process,protein binding,apoplast,chloroplast stroma,chloroplast,chloroplast stroma,chloroplast envelope,response to sucrose,chloroplast,chloroplast stroma,chloroplast,chloroplast stroma,chloroplast,glutamate biosynthetic process,chloroplast envelope,chlorop…	GO:0005739,GO:0016020,GO:0016020,GO:0009570,GO:0055114,GO:0009853,GO:0005759,GO:0097054,GO:0005515,GO:0048046,GO:0009570,GO:0009507,GO:0009570,GO:0009941,GO:0009744,GO:0009507,GO:0009570,GO:0009507,GO:0009570,GO:0009507,GO:0006537,GO:0009941,GO:0009570,GO:0097054,GO:0009416,GO:0009941,GO:0080114,GO:0009570,GO:0009570,GO:0009507,GO:0005515,GO:0009853,GO:0009941,GO:0009570,GO:0019676,GO:0051538,GO:…	59.588	62.867	73.201	72.846	110.369	103.849	116.277	115.536	3998.55	6515.86	-0.693906	7.01e-21	6.89e-19	Chr5:1130031-1138438 FORWARD LENGTH=5199
AT1G66540.1	Cytochrome P450 superfamily protein	oxidoreductase activity, acting on paired donors, with incorporation or reduction of molecular oxygen, NAD(P)H as one donor, and incorporation of one atom of oxygen,membrane,oxidation-reduction process,indole glucosinolate metabolic process,indole glucosinolate metabolic process,oxygen binding	GO:0016709,GO:0016020,GO:0055114,GO:0042343,GO:0042343,GO:0019825	0	0	0	0.119	2.203	4.19	4.759	3.796	0.751772	72.7605	-2.74703	1.2e-20	1.17e-18	Chr1:24824356-24826683 FORWARD LENGTH=1823
AT1G22590.1	AGAMOUS-like 87	DNA-binding transcription factor activity,regulation of transcription, DNA-templated,positive regulation of transcription by RNA polymerase II,transcription factor activity, RNA polymerase II proximal promoter sequence-specific DNA binding,regulation of transcription, DNA-templated,nucleus,regulation of transcription, DNA-templated,regulation of transcription, DNA-templated,proximal promoter sequ…	GO:0003700,GO:0006355,GO:0045944,GO:0000982,GO:0006355,GO:0005634,GO:0006355,GO:0006355,GO:0000987,GO:0006355,GO:0003700,GO:0046983,GO:0005634,GO:0045944,GO:0006355,GO:0045944,GO:0000987	26.581	25.304	24.617	25.422	46.896	49.738	44.353	41.862	198.874	368.705	-0.866445	1.24e-20	1.19e-18	Chr1:7981722-7984334 FORWARD LENGTH=837
AT5G65380.1	MATE efflux family protein	antiporter activity,drug transmembrane transporter activity,antiporter activity,membrane,integral component of membrane,transporter activity,fruit ripening,plasma membrane,drug transmembrane transport	GO:0015297,GO:0015238,GO:0015297,GO:0016020,GO:0016021,GO:0005215,GO:0009835,GO:0005886,GO:0006855	25.085	22.003	27.997	24.698	43.798	46.038	43.003	44.143	518.641	937.291	-0.838094	1.48e-20	1.42e-18	Chr5:26122937-26126560 REVERSE LENGTH=1973
AT1G76570.1	Chlorophyll A-B binding family protein	photosynthesis,response to light stimulus,response to blue light,photosynthesis,photosystem II,photosystem I,light-harvesting complex,photosystem I,photosynthesis, light harvesting in photosystem I,integral component of membrane,photosynthesis, light harvesting in photosystem I,chlorophyll binding,response to far red light,photosystem II,photosynthesis, light harvesting in photosystem I,chloropla…	GO:0015979,GO:0009416,GO:0009637,GO:0015979,GO:0009523,GO:0009522,GO:0030076,GO:0009522,GO:0009768,GO:0016021,GO:0009768,GO:0016168,GO:0010218,GO:0009523,GO:0009768,GO:0009507	3.004	4.969	4.73	5.666	12.898	13.206	14.377	12.156	62.4676	163.549	-1.29767	1.61e-20	1.54e-18	Chr1:28728998-28730851 FORWARD LENGTH=1215
AT3G22370.1	alternative oxidase 1A	mitochondrion,mitochondrion,mitochondrion,response to cold,mitochondrion,mitochondria-nucleus signaling pathway,alternative oxidase activity,alternative respiration,response to cold,metal ion binding,cellular respiration,mitochondrion,alternative oxidase activity,oxidation-reduction process,alternative oxidase activity,cellular respiration,alternative oxidase activity,alternative respiration,ubiq…	GO:0005739,GO:0005739,GO:0005739,GO:0009409,GO:0005739,GO:0031930,GO:0009916,GO:0010230,GO:0009409,GO:0046872,GO:0045333,GO:0005739,GO:0009916,GO:0055114,GO:0009916,GO:0045333,GO:0009916,GO:0010230,GO:0102721,GO:0005739	5.615	4.988	4.964	5.07	11.277	12.264	11.992	14.964	92.2867	237.037	-1.28816	2.03e-20	1.94e-18	Chr3:7906521-7908746 FORWARD LENGTH=1764
AT1G72645.1	transmembrane protein	biological_process,molecular_function,integral component of membrane,molecular_function,mitochondrion	GO:0008150,GO:0003674,GO:0016021,GO:0003674,GO:0005739	37.292	31.923	34.413	36.698	57.123	62.223	54.453	57.158	319.431	546.892	-0.760036	2.3e-20	2.19e-18	Chr1:27348261-27349219 FORWARD LENGTH=959
AT1G07010.2	Calcineurin-like metallo-phosphoesterase superfamily protein	peroxisome,chloroplast,chloroplast,phosphoprotein phosphatase activity,hydrolase activity,protein serine/threonine phosphatase activity,phosphatase activity,chloroplast,protein serine/threonine phosphatase activity,chloroplast,peroxisome,manganese ion binding,phosphoprotein phosphatase activity	GO:0005777,GO:0009507,GO:0009507,GO:0004721,GO:0016787,GO:0004722,GO:0016791,GO:0009507,GO:0004722,GO:0009507,GO:0005777,GO:0030145,GO:0004721	14.564	8.522	10.253	7.059	22.336	21.654	19.136	22.871	138.476	351.859	-1.28131	2.54e-20	2.41e-18	Chr1:2152852-2155269 FORWARD LENGTH=1556
AT4G30610.1	alpha/beta-Hydrolases superfamily protein	serine-type carboxypeptidase activity,brassinosteroid mediated signaling pathway,proteolysis,vacuole,vacuole,proteolysis involved in cellular protein catabolic process,serine-type carboxypeptidase activity,brassinosteroid mediated signaling pathway,extracellular space,extracellular space,extracellular region,proteolysis involved in cellular protein catabolic process,serine-type carboxypeptidase a…	GO:0004185,GO:0009742,GO:0006508,GO:0005773,GO:0005773,GO:0051603,GO:0004185,GO:0009742,GO:0005615,GO:0005615,GO:0005576,GO:0051603,GO:0004185,GO:0009742,GO:0006508,GO:0004185,GO:0051603,GO:0009742	18.937	22.292	20.262	21.141	32.407	34.418	37.869	33.235	376.298	622.513	-0.713822	2.57e-20	2.43e-18	Chr4:14944129-14948605 FORWARD LENGTH=1702
AT1G66330.1	senescence-associated family protein	cellular response to oxidative stress,vegetative to reproductive phase transition of meristem,chloroplast,chloroplast,chloroplast,cellular response to oxidative stress,chloroplast,leaf senescence,cellular response to oxidative stress,leaf senescence,cellular response to oxidative stress,reactive oxygen species metabolic process,reactive oxygen species metabolic process	GO:0034599,GO:0010228,GO:0009507,GO:0009507,GO:0009507,GO:0034599,GO:0009507,GO:0010150,GO:0034599,GO:0010150,GO:0034599,GO:0072593,GO:0072593	21.929	25.947	31.51	28.346	50.357	47.076	54.976	54.055	477.67	876.669	-0.858392	2.79e-20	2.62e-18	Chr1:24729629-24732360 REVERSE LENGTH=1610
AT5G43750.1	NAD(P)H dehydrogenase 18	chloroplast thylakoid membrane,chloroplast thylakoid membrane,chloroplast thylakoid membrane,chloroplast membrane,chloroplast,integral component of membrane,response to oxidative stress,chloroplast thylakoid membrane,chloroplast,chloroplast membrane,chloroplast membrane,chloroplast thylakoid membrane,molecular_function,chloroplast thylakoid membrane,chloroplast membrane,chloroplast thylakoid memb…	GO:0009535,GO:0009535,GO:0009535,GO:0031969,GO:0009507,GO:0016021,GO:0006979,GO:0009535,GO:0009507,GO:0031969,GO:0031969,GO:0009535,GO:0003674,GO:0009535,GO:0031969,GO:0009535,GO:0009535,GO:0009535,GO:0009535,GO:0031969	110.202	122.462	124.12	130.382	171.67	195.578	192.065	199.573	1229.87	1891.58	-0.614307	3.95e-20	3.67e-18	Chr5:17579867-17581275 REVERSE LENGTH=1002
AT1G33811.1	GDSL-like Lipase/Acylhydrolase superfamily protein	carboxylic ester hydrolase activity,extracellular region,lipid catabolic process,extracellular region,hydrolase activity, acting on ester bonds	GO:0052689,GO:0005576,GO:0016042,GO:0005576,GO:0016788	34.338	33.359	37.529	36.561	57.247	66.586	62.622	57.057	531.197	919.14	-0.77657	5.26e-20	4.87e-18	Chr1:12267808-12269913 FORWARD LENGTH=1446
AT4G25290.1	DNA photolyase	DNA repair,DNA repair,DNA photolyase activity,DNA repair	GO:0006281,GO:0006281,GO:0003913,GO:0006281	4.69	5.892	4.497	5.116	13.137	14.628	13.599	10.706	131.233	337.078	-1.2775	6.51e-20	6e-18	Chr4:12941242-12945052 REVERSE LENGTH=2381
AT4G23270.3	cysteine-rich RLK (RECEPTOR-like protein kinase) 19	protein phosphorylation,protein serine/threonine kinase activity,defense response to bacterium,protein kinase activity,protein phosphorylation,protein kinase activity,plasma membrane,protein phosphorylation,protein phosphorylation,protein phosphorylation,ATP binding,protein phosphorylation,protein phosphorylation,ATP binding,plasma membrane,defense response to bacterium,protein phosphorylation,ex…	GO:0006468,GO:0004674,GO:0042742,GO:0004672,GO:0006468,GO:0004672,GO:0005886,GO:0006468,GO:0006468,GO:0006468,GO:0005524,GO:0006468,GO:0006468,GO:0005524,GO:0005886,GO:0042742,GO:0006468,GO:0005576,GO:0042742,GO:0009751,GO:0042742,GO:0006468,GO:0004672,GO:0004674,GO:0004674	3.042	4.14	5.888	4.373	13.553	11.255	11.707	13.237	116.414	306.753	-1.32177	6.83e-20	6.28e-18	Chr4:12171017-12174177 FORWARD LENGTH=2276
AT5G05200.1	Protein kinase superfamily protein	plasma membrane,kinase activity,plastoglobule,plastoglobule,plastoglobule,plastoglobule,plastoglobule,chloroplast,phosphorylation,plastoglobule,plastoglobule,plastoglobule,plastoglobule,phosphorylation,plastoglobule,plastoglobule,ATP binding,ATP binding,plastoglobule	GO:0005886,GO:0016301,GO:0010287,GO:0010287,GO:0010287,GO:0010287,GO:0010287,GO:0009507,GO:0016310,GO:0010287,GO:0010287,GO:0010287,GO:0010287,GO:0016310,GO:0010287,GO:0010287,GO:0005524,GO:0005524,GO:0010287	39.649	42.132	48.097	45.811	64.471	70.277	69.353	68.058	930.539	1421	-0.605911	9.51e-20	8.68e-18	Chr5:1544007-1547207 REVERSE LENGTH=1947
AT5G61670.2	orange protein	chromoplast organization,chloroplast membrane,chloroplast membrane,nucleus,carotene biosynthetic process,chloroplast,positive regulation of carotenoid biosynthetic process,chloroplast membrane,protein stabilization,carotene biosynthetic process,integral component of membrane,chloroplast membrane,plastid,chloroplast membrane,positive regulation of carotenoid biosynthetic process,protein binding,pr…	GO:0009661,GO:0031969,GO:0031969,GO:0005634,GO:0016120,GO:0009507,GO:1904143,GO:0031969,GO:0050821,GO:0016120,GO:0016021,GO:0031969,GO:0009536,GO:0031969,GO:1904143,GO:0005515,GO:0050821	33.666	34.282	37.722	31.683	55.813	52.045	56.306	54.858	628.116	1012.32	-0.682963	1.17e-19	1.06e-17	Chr5:24783504-24786156 FORWARD LENGTH=1740
AT4G13810.2	receptor like protein 47	plasma membrane,plasma membrane,integral component of membrane,defense response,integral component of membrane,signal transduction,plasma membrane	GO:0005886,GO:0005886,GO:0016021,GO:0006952,GO:0016021,GO:0007165,GO:0005886	0	0	0	0	3.045	3.268	2.808	1.312	0	72.5354	-2.70215	1.31e-19	1.18e-17	Chr4:8004769-8007597 REVERSE LENGTH=2547
AT4G26150.1	cytokinin-responsive gata factor 1	positive regulation of chlorophyll biosynthetic process,regulation of photoperiodism, flowering,response to light stimulus,negative regulation of flower development,positive regulation of chlorophyll biosynthetic process,chloroplast organization,regulation of gene expression,regulation of chlorophyll biosynthetic process,response to nitrate,positive regulation of chlorophyll biosynthetic process,…	GO:1902326,GO:2000028,GO:0009416,GO:0009910,GO:1902326,GO:0009658,GO:0010468,GO:0010380,GO:0010167,GO:1902326,GO:0009740,GO:0009735,GO:0009735,GO:0010114,GO:0009938,GO:1902326,GO:0005515,GO:0010151,GO:0010187,GO:0009733,GO:0010029,GO:1902326,GO:1902326,GO:2000028,GO:0009416,GO:0090693,GO:0009740,GO:0003700,GO:0005634,GO:0010029,GO:0007623,GO:0008270,GO:0009736,GO:0043610,GO:0044212,GO:0009938,GO:…	1.977	2.499	3.34	2.961	7.525	8.314	9.174	8.35	49.7532	143.886	-1.42623	1.84e-19	1.65e-17	Chr4:13253084-13255106 FORWARD LENGTH=1632
AT4G38970.1	fructose-bisphosphate aldolase 2	plastoglobule,plastoglobule,chloroplast,glycolytic process,membrane,plastoglobule,thylakoid,chloroplast stroma,plastoglobule,chloroplast stroma,membrane,chloroplast,plastoglobule,pentose-phosphate shunt,chloroplast stroma,plastoglobule,plastoglobule,chloroplast stroma,chloroplast stroma,glycolytic process,apoplast,chloroplast stroma,chloroplast envelope,plastoglobule,plastoglobule,gluconeogenesis…	GO:0010287,GO:0010287,GO:0009507,GO:0006096,GO:0016020,GO:0010287,GO:0009579,GO:0009570,GO:0010287,GO:0009570,GO:0016020,GO:0009507,GO:0010287,GO:0006098,GO:0009570,GO:0010287,GO:0010287,GO:0009570,GO:0009570,GO:0006096,GO:0048046,GO:0009570,GO:0009941,GO:0010287,GO:0010287,GO:0006094,GO:0048046,GO:0006096,GO:0006096,GO:0009507,GO:0009570,GO:0009570,GO:0010287,GO:0009570,GO:0010287,GO:0006098,GO:…	1201.91	1090.56	1209.81	1128.26	1751.05	1859.32	1946.64	1645.6	21078.1	33794.7	-0.670491	2.16e-19	1.93e-17	Chr4:18163496-18166008 REVERSE LENGTH=1764
AT3G16910.1	acyl-activating enzyme 7	AMP binding,acetate-CoA ligase activity,glyoxylate cycle,butyrate metabolic process,butyrate-CoA ligase activity,acetate metabolic process,butyrate metabolic process,peroxisome,acetate metabolic process,glyoxylate cycle,peroxisome,AMP binding,peroxisome,peroxisome,peroxisome,mitochondrion,acetate-CoA ligase activity,peroxisome,acetate metabolic process,acetate metabolic process	GO:0016208,GO:0003987,GO:0006097,GO:0019605,GO:0047760,GO:0006083,GO:0019605,GO:0005777,GO:0006083,GO:0006097,GO:0005777,GO:0016208,GO:0005777,GO:0005777,GO:0005777,GO:0005739,GO:0003987,GO:0005777,GO:0006083,GO:0006083	6.262	6.676	7.481	6.601	13.408	11.706	11.835	12.276	195.458	353.658	-0.840532	2.79e-19	2.47e-17	Chr3:5772743-5775841 REVERSE LENGTH=2628
AT3G09160.1	RNA-binding (RRM/RBD/RNP motifs) family protein	nucleic acid binding,biological_process,nucleus	GO:0003676,GO:0008150,GO:0005634	5.222	4.13	4.497	3.878	19.415	13.907	14.515	13.883	34.3464	129.261	-1.69574	3.5e-19	3.07e-17	Chr3:2805779-2807055 REVERSE LENGTH=865
AT1G07450.1	NAD(P)-binding Rossmann-fold superfamily protein	oxidoreductase activity,oxidoreductase activity,oxidation-reduction process	GO:0016491,GO:0016491,GO:0055114	1.001	0.774	1.726	0.963	6.849	9.727	8.701	8.101	10.9863	80.6006	-2.2174	4.87e-19	4.24e-17	Chr1:2287926-2289336 REVERSE LENGTH=975
AT2G45560.3	cytochrome P450%2C family 76%2C subfamily C%2C polypeptide 1	integral component of membrane,oxidoreductase activity, acting on paired donors, with incorporation or reduction of molecular oxygen, NAD(P)H as one donor, and incorporation of one atom of oxygen,membrane,oxidation-reduction process,oxidation-reduction process,extracellular region	GO:0016021,GO:0016709,GO:0016020,GO:0055114,GO:0055114,GO:0005576	11.636	12.12	12.05	12.23	20.132	18.799	20.624	21.864	228.241	389.852	-0.759592	5.95e-19	5.17e-17	Chr2:18776060-18778374 REVERSE LENGTH=1798
AT5G38520.1	alpha/beta-Hydrolases superfamily protein	chloroplast,chloroplast envelope,chloroplast envelope,chloroplast envelope,chloroplast envelope,chlorophyll metabolic process,chloroplast thylakoid,chloroplast thylakoid,chloroplast envelope,chloroplast envelope,chloroplast,chloroplast thylakoid,chlorophyllase activity,chloroplast,chloroplast,chloroplast thylakoid,chloroplast thylakoid,chloroplast envelope,chlorophyll metabolic process,hydrolase …	GO:0009507,GO:0009941,GO:0009941,GO:0009941,GO:0009941,GO:0015994,GO:0009534,GO:0009534,GO:0009941,GO:0009941,GO:0009507,GO:0009534,GO:0047746,GO:0009507,GO:0009507,GO:0009534,GO:0009534,GO:0009941,GO:0015994,GO:0016787,GO:0009534,GO:0009941,GO:0009534,GO:0009534	11.852	20.866	18.8	17.254	30.692	32.592	33.376	30.639	315.216	538.122	-0.760015	6.06e-19	5.24e-17	Chr5:15421289-15423431 FORWARD LENGTH=1602
AT4G36530.1	alpha/beta-Hydrolases superfamily protein	chloroplast,chloroplast,hydrolase activity,chloroplast,hydrolase activity,chloroplast envelope,chloroplast envelope,chloroplast envelope,cytoplasm,chloroplast envelope,chloroplast	GO:0009507,GO:0009507,GO:0016787,GO:0009507,GO:0016787,GO:0009941,GO:0009941,GO:0009941,GO:0005737,GO:0009941,GO:0009507	19.736	17.705	18.871	15.466	31.284	39.934	38.864	35.581	255.815	546.004	-1.05525	7.78e-19	6.65e-17	Chr4:17239958-17242030 REVERSE LENGTH=1437
AT5G09660.5	peroxisomal NAD-malate dehydrogenase 2	regulation of fatty acid beta-oxidation,malate metabolic process,peroxisome,peroxisome,tricarboxylic acid cycle,cytoplasm,tricarboxylic acid cycle,cytoplasm,tricarboxylic acid cycle,regulation of photorespiration,microbody,chloroplast,vacuole,regulation of photorespiration,tricarboxylic acid cycle,peroxisome,peroxisome,chloroplast envelope,malate metabolic process,chloroplast,chloroplast envelope…	GO:0031998,GO:0006108,GO:0005777,GO:0005777,GO:0006099,GO:0005737,GO:0006099,GO:0005737,GO:0006099,GO:0080093,GO:0042579,GO:0009507,GO:0005773,GO:0080093,GO:0006099,GO:0005777,GO:0005777,GO:0009941,GO:0006108,GO:0009507,GO:0009941,GO:0005975,GO:0005773,GO:0048046,GO:0006099,GO:0006097,GO:0005777,GO:0048046,GO:0080093,GO:0006099,GO:0080093,GO:0005737,GO:0005777,GO:0009941,GO:0006097,GO:0016615,GO:…	93.204	107.191	113.542	136.424	202.84	196.827	203.239	225.012	1684.49	2983.6	-0.804691	8.03e-19	6.84e-17	Chr5:2993444-2995675 REVERSE LENGTH=1387
AT3G54500.1	agglutinin-like protein	molecular_function,nucleus,nucleus,nucleus,nucleus	GO:0003674,GO:0005634,GO:0005634,GO:0005634,GO:0005634	80.87	73.216	90.468	78.493	160.299	140.89	160.975	134.712	2008.29	3774.25	-0.884852	8.26e-19	6.99e-17	Chr3:20175402-20178982 REVERSE LENGTH=2330
AT1G04350.1	2-oxoglutarate (2OG) and Fe(II)-dependent oxygenase superfamily protein	oxidoreductase activity, acting on paired donors, with incorporation or reduction of molecular oxygen, 2-oxoglutarate as one donor, and incorporation of one atom each of oxygen into both donors,glucosinolate biosynthetic process,oxidoreductase activity,regulation of glucosinolate biosynthetic process,oxidation-reduction process,regulation of glucosinolate biosynthetic process,cytoplasm,glucosinol…	GO:0016706,GO:0019761,GO:0016491,GO:0010439,GO:0055114,GO:0010439,GO:0005737,GO:0019761,GO:0051213,GO:0046872	13.614	11.99	12.1	13.421	19.415	20.356	22.201	22.086	273.232	467.768	-0.758903	8.5e-19	7.17e-17	Chr1:1164910-1167135 FORWARD LENGTH=2066
AT5G19855.1	Chaperonin-like RbcX protein	chloroplast stroma,protein binding involved in protein folding,chaperone-mediated protein folding,chloroplast stroma,chloroplast stroma,chloroplast stroma	GO:0009570,GO:0044183,GO:0061077,GO:0009570,GO:0009570,GO:0009570	41.918	41.992	50.797	42.62	76.08	86.847	77.65	79.521	594.084	1071.55	-0.833668	1.03e-18	8.62e-17	Chr5:6711972-6713937 REVERSE LENGTH=1298
AT2G36630.1	Sulfite exporter TauE/SafE family protein	Cul4A-RING E3 ubiquitin ligase complex,protein ubiquitination,protein ubiquitination,protein ubiquitination	GO:0031464,GO:0016567,GO:0016567,GO:0016567	7.339	6.359	8.649	7.087	15.569	15.166	18.161	16.359	150.386	338.539	-1.12379	1.26e-18	1.04e-16	Chr2:15352491-15355330 REVERSE LENGTH=1936
AT3G19800.1	E3 ubiquitin-protein ligase%2C putative (DUF177)	nucleus,ribosome biogenesis,chloroplast,nucleus	GO:0005634,GO:0042254,GO:0009507,GO:0005634	34.224	24.781	26.931	28.136	44.942	47.979	42.284	42.906	250.838	427.943	-0.753011	4.42e-18	3.56e-16	Chr3:6876043-6877642 FORWARD LENGTH=971
AT3G17040.1	high chlorophyll fluorescent 107	chloroplast envelope,response to red light,chloroplast stroma,nucleus,chloroplast envelope,vacuolar membrane,RNA processing,regulation of translation,chloroplast stroma,protein self-association,regulation of translation,mRNA processing,regulation of translation,regulation of translation,chloroplast,RNA processing,negative regulation of exoribonuclease activity,single-stranded RNA binding,vacuolar…	GO:0009941,GO:0010114,GO:0009570,GO:0005634,GO:0009941,GO:0005774,GO:0006396,GO:0006417,GO:0009570,GO:0043621,GO:0006417,GO:0006397,GO:0006417,GO:0006417,GO:0009507,GO:0006396,GO:1901918,GO:0003727,GO:0005774,GO:0009507,GO:0006397,GO:0003727,GO:0006417,GO:0006417,GO:0009570,GO:0006397,GO:0031969,GO:0031969,GO:0006396,GO:0009570,GO:1901918,GO:0009941,GO:0006396,GO:0009941,GO:0006396,GO:0031969,GO:…	4.335	0	0	0	1.746	1.288	1.823	2.485	0	44.5935	-2.57024	6.67e-18	5.34e-16	Chr3:5809266-5812780 REVERSE LENGTH=2246
AT1G78290.3	Protein kinase superfamily protein	response to karrikin,nucleus,cytoplasm,kinase activity,intracellular signal transduction,nucleus,protein phosphorylation,protein serine/threonine kinase activity,protein serine/threonine kinase activity,protein serine/threonine kinase activity,cytoplasm,response to osmotic stress,protein phosphorylation,response to osmotic stress,protein phosphorylation,nucleus,nucleus	GO:0080167,GO:0005634,GO:0005737,GO:0016301,GO:0035556,GO:0005634,GO:0006468,GO:0004674,GO:0004674,GO:0004674,GO:0005737,GO:0006970,GO:0006468,GO:0006970,GO:0006468,GO:0005634,GO:0005634	1.115	2.107	1.533	1.65	6.288	6.709	5.814	5.792	27.5998	98.1836	-1.62067	6.86e-18	5.47e-16	Chr1:29457205-29459493 REVERSE LENGTH=1521
AT2G34060.1	Peroxidase superfamily protein	hydrogen peroxide catabolic process,peroxidase activity,metal ion binding,hydrogen peroxide catabolic process,heme binding,extracellular region,plant-type cell wall,oxidation-reduction process,response to oxidative stress,plasmodesma,peroxidase activity	GO:0042744,GO:0004601,GO:0046872,GO:0042744,GO:0020037,GO:0005576,GO:0009505,GO:0055114,GO:0006979,GO:0009506,GO:0004601	9.938	6.946	7.197	6.683	13.969	13.244	14.594	13.818	95.5902	194.954	-0.994498	8.84e-18	6.97e-16	Chr2:14384797-14386725 FORWARD LENGTH=1353
AT3G14200.1	Chaperone DnaJ-domain superfamily protein	protein folding	GO:0006457	17.099	16.847	13.938	15.943	24.944	26.402	28.636	27.11	211.461	370.483	-0.786623	9.66e-18	7.57e-16	Chr3:4712574-4714698 REVERSE LENGTH=1337
AT3G47295.1	hypothetical protein	extracellular region,biological_process,growth factor activity,extracellular region	GO:0005576,GO:0008150,GO:0008083,GO:0005576	98.122	66.308	83.931	67.813	133.047	147.051	131.59	134.351	264.387	504.928	-0.911242	9.69e-18	7.58e-16	Chr3:17427950-17428511 FORWARD LENGTH=460
AT4G08950.1	Phosphate-responsive 1 family protein	apoplast,response to brassinosteroid,extracellular space,cell wall,plant-type cell wall,molecular_function,Golgi apparatus,plant-type cell wall,extracellular region	GO:0048046,GO:0009741,GO:0005615,GO:0005618,GO:0009505,GO:0003674,GO:0005794,GO:0009505,GO:0005576	22.398	21.015	19.602	20.746	32.116	29.468	32.932	33.733	286.197	456.963	-0.663691	1.5e-17	1.16e-15	Chr4:5740219-5741591 FORWARD LENGTH=1373
AT1G72930.1	toll/interleukin-1 receptor-like protein	cytoplasm,signal transduction,cytoplasm,defense response,defense response,cytoplasm,plasmodesma	GO:0005737,GO:0007165,GO:0005737,GO:0006952,GO:0006952,GO:0005737,GO:0009506	6.896	8.96	11.857	12.532	28.572	28.526	26.172	23.259	119.239	290.761	-1.20692	1.5e-17	1.16e-15	Chr1:27439240-27440464 FORWARD LENGTH=1084
AT5G13650.1	elongation factor family protein	chloroplast stroma,chloroplast stroma,regulation of gene expression,GTP binding,chloroplast,GTP binding,chloroplast stroma,chloroplast stroma,chloroplast,response to reactive oxygen species,translation elongation factor activity,chloroplast RNA processing,chloroplast stroma,chloroplast,chloroplast RNA processing,chloroplast stroma,chloroplast stroma,chloroplast stroma,plasma membrane,chloroplast …	GO:0009570,GO:0009570,GO:0010468,GO:0005525,GO:0009507,GO:0005525,GO:0009570,GO:0009570,GO:0009507,GO:0000302,GO:0003746,GO:0031425,GO:0009570,GO:0009507,GO:0031425,GO:0009570,GO:0009570,GO:0009570,GO:0005886,GO:0009570,GO:0009570,GO:0009570,GO:0005886,GO:0009570	52.54	64.49	67.851	65.97	102.75	88.884	105.467	107.647	1718.92	2677.93	-0.630598	1.67e-17	1.3e-15	Chr5:4397746-4402692 FORWARD LENGTH=2431
AT2G05160.1	CCCH-type zinc fingerfamily protein with RNA-binding domain-containing protein	DNA binding,RNA binding,metal ion binding,biological_process,nucleus,metal ion binding,nuclease activity,RNA binding	GO:0003677,GO:0003723,GO:0046872,GO:0008150,GO:0005634,GO:0046872,GO:0004518,GO:0003723	0	0	0	0	2.702	1.749	2.099	1.118	0	54.6447	-2.53524	2.3e-17	1.77e-15	Chr2:1858543-1862064 REVERSE LENGTH=2605
AT3G23410.2	fatty alcohol oxidase 3	oxidation-reduction process,flavin adenine dinucleotide binding,integral component of membrane,alcohol metabolic process,oxidation-reduction process,long-chain-alcohol oxidase activity,long-chain-alcohol oxidase activity,flavin adenine dinucleotide binding,integral component of membrane,long-chain-alcohol oxidase activity,intracellular membrane-bounded organelle,electron transfer activity	GO:0055114,GO:0050660,GO:0016021,GO:0006066,GO:0055114,GO:0046577,GO:0046577,GO:0050660,GO:0016021,GO:0046577,GO:0043231,GO:0009055	6.452	7.897	6.598	7.811	12.347	12.408	13.362	12.996	176.967	310.208	-0.783545	4.66e-17	3.51e-15	Chr3:8383331-8386148 FORWARD LENGTH=2241
AT3G14690.1	cytochrome P450%2C family 72%2C subfamily A%2C polypeptide 15	oxidation-reduction process,oxidation-reduction process,heme binding,oxygen binding,integral component of membrane,oxidoreductase activity, acting on paired donors, with incorporation or reduction of molecular oxygen,monooxygenase activity,iron ion binding	GO:0055114,GO:0055114,GO:0020037,GO:0019825,GO:0016021,GO:0016705,GO:0004497,GO:0005506	20.484	17.882	21.46	18.409	33.342	32.476	30.813	36.227	434.171	762.162	-0.796435	6.68e-17	4.99e-15	Chr3:4937317-4939804 FORWARD LENGTH=2126
AT1G56510.1	Disease resistance protein (TIR-NBS-LRR class)	defense response to oomycetes,cellular response to UV,defense response to oomycetes,ADP binding,ADP binding,defense response to fungus, incompatible interaction,signal transduction,ATP binding,ATP binding,cellular response to UV,cytoplasm,defense response to fungus, incompatible interaction,defense response	GO:0002229,GO:0034644,GO:0002229,GO:0043531,GO:0043531,GO:0009817,GO:0007165,GO:0005524,GO:0005524,GO:0034644,GO:0005737,GO:0009817,GO:0006952	3.435	3.543	3.472	4.51	7.036	7.583	7.745	7.233	154.096	302.723	-0.929483	8.51e-17	6.3e-15	Chr1:21167565-21173632 FORWARD LENGTH=3681
AT3G21670.1	Major facilitator superfamily protein	oligopeptide transport,nitrate assimilation,oligopeptide transmembrane transporter activity,peptide:proton symporter activity,membrane,integral component of membrane,plasma membrane,transmembrane transport,integral component of membrane,transporter activity,peptide transmembrane transporter activity,nitrate assimilation,transporter activity	GO:0006857,GO:0042128,GO:0035673,GO:0015333,GO:0016020,GO:0016021,GO:0005886,GO:0055085,GO:0016021,GO:0005215,GO:1904680,GO:0042128,GO:0005215	7.453	8.885	8.395	10.488	18.23	16.493	20.309	16.543	217.135	427.624	-0.934689	8.9e-17	6.55e-15	Chr3:7626757-7629205 REVERSE LENGTH=2209
AT4G26520.4	Aldolase superfamily protein	glycolytic process,pentose-phosphate shunt,glycolytic process,fructose-bisphosphate aldolase activity,cytosol,fructose-bisphosphate aldolase activity,pentose-phosphate shunt,glycolytic process,response to hypoxia,glycolytic process,fructose-bisphosphate aldolase activity,glycolytic process,glycolytic process,cytoplasm,gluconeogenesis,response to hypoxia	GO:0006096,GO:0006098,GO:0006096,GO:0004332,GO:0005829,GO:0004332,GO:0006098,GO:0006096,GO:0001666,GO:0006096,GO:0004332,GO:0006096,GO:0006096,GO:0005737,GO:0006094,GO:0001666	25.478	20.483	23.135	19.06	42.489	36.753	35.031	36.403	275.869	505.561	-0.852594	1.11e-16	8.06e-15	Chr4:13388719-13390378 FORWARD LENGTH=1301
AT2G28190.1	copper/zinc superoxide dismutase 2	chloroplast stroma,cellular response to oxidative stress,chloroplast,extracellular space,response to iron ion,response to light stimulus,superoxide dismutase activity,chloroplast stroma,superoxide dismutase copper chaperone activity,superoxide dismutase activity,response to copper ion,chloroplast stroma,gene silencing by miRNA,cellular response to salt stress,cellular response to light intensity,…	GO:0009570,GO:0034599,GO:0009507,GO:0005615,GO:0010039,GO:0009416,GO:0004784,GO:0009570,GO:0016532,GO:0004784,GO:0046688,GO:0009570,GO:0035195,GO:0071472,GO:0071484,GO:0009570,GO:0071329,GO:0009570,GO:0035195,GO:0071493,GO:0009507,GO:0071457,GO:0019430,GO:0006979,GO:0009579,GO:0008270,GO:0071472,GO:0009570,GO:0005507,GO:0019430,GO:0009507,GO:0055114,GO:0019430,GO:0048046,GO:0009507,GO:0071457,GO:…	20.877	22.88	18.587	20.38	35.13	35.581	35.898	32.246	213.552	366.44	-0.755645	1.8e-16	1.3e-14	Chr2:12014412-12016569 FORWARD LENGTH=1053
AT3G02780.2	isopentenyl pyrophosphate:dimethylallyl pyrophosphate isomerase 2	isoprenoid biosynthetic process,cytosol,dimethylallyl diphosphate biosynthetic process,flower development,chlorophyll biosynthetic process,chloroplast,isopentenyl-diphosphate delta-isomerase activity,isopentenyl diphosphate biosynthetic process,isoprenoid biosynthetic process,photosynthesis,chlorophyll biosynthetic process,isoprenoid biosynthetic process,mitochondrion,chlorophyll biosynthetic pro…	GO:0008299,GO:0005829,GO:0050992,GO:0009908,GO:0015995,GO:0009507,GO:0004452,GO:0009240,GO:0008299,GO:0015979,GO:0015995,GO:0008299,GO:0005739,GO:0015995,GO:0009240,GO:0015979,GO:0008299,GO:0015995,GO:0004452,GO:0005739,GO:0009507,GO:0009507,GO:0050992	0	0	0	0	7.483	4.94	3.518	11.509	0	91.9054	-2.46869	1.93e-16	1.38e-14	Chr3:602431-604744 REVERSE LENGTH=1297
AT1G20020.2	ferredoxin-NADP[+]-oxidoreductase 2	chloroplast stroma,photosynthesis,chloroplast stroma,chloroplast,chloroplast thylakoid,chloroplast thylakoid membrane,ferredoxin-NADP+ reductase activity,chloroplast thylakoid membrane,thylakoid,chloroplast thylakoid membrane,chloroplast,chloroplast stroma,chloroplast thylakoid membrane,chloroplast stroma,chloroplast thylakoid membrane,defense response to bacterium,oxidation-reduction process,chl…	GO:0009570,GO:0015979,GO:0009570,GO:0009507,GO:0009534,GO:0009535,GO:0004324,GO:0009535,GO:0009579,GO:0009535,GO:0009507,GO:0009570,GO:0009535,GO:0009570,GO:0009535,GO:0042742,GO:0055114,GO:0009535,GO:0009570,GO:0042742,GO:0009570,GO:0009535,GO:0009507,GO:0009535,GO:0009535,GO:0009535,GO:0009507,GO:0042742,GO:0009570,GO:0042742,GO:0009579,GO:0015979,GO:0008266,GO:0048046,GO:0009535,GO:0009535,GO:…	31.613	25.816	34.25	29.932	78.835	63.761	56.69	74.958	551.119	1281.03	-1.14795	2.29e-16	1.63e-14	Chr1:6942654-6945046 FORWARD LENGTH=1757
AT3G02690.1	nodulin MtN21 /EamA-like transporter family protein	chloroplast membrane,chloroplast membrane,chloroplast membrane,chloroplast membrane,chloroplast membrane,chloroplast,chloroplast,membrane,integral component of membrane,chloroplast,integral component of membrane	GO:0031969,GO:0031969,GO:0031969,GO:0031969,GO:0031969,GO:0009507,GO:0009507,GO:0016020,GO:0016021,GO:0009507,GO:0016021	24.35	23.719	26.414	23.121	37.999	36.446	37.81	35.294	365.604	561.878	-0.616194	2.35e-16	1.67e-14	Chr3:579586-581611 FORWARD LENGTH=1458
AT1G07110.1	fructose-2%2C6-bisphosphatase	N-terminal protein myristoylation,6-phosphofructo-2-kinase activity,fructose-2,6-bisphosphate 2-phosphatase activity,N-terminal protein myristoylation,cytosol,fructose 2,6-bisphosphate metabolic process,N-terminal protein myristoylation,fructose 6-phosphate metabolic process,6-phosphofructo-2-kinase activity,fructose 2,6-bisphosphate metabolic process,regulation of carbon utilization,fructose 2,6…	GO:0006499,GO:0003873,GO:0004331,GO:0006499,GO:0005829,GO:0006003,GO:0006499,GO:0006002,GO:0003873,GO:0006003,GO:0043609,GO:0006003,GO:0006003,GO:0006002,GO:0005829,GO:0005886,GO:0005634,GO:0006000,GO:0004331	32.716	27.802	32.992	30.675	50.512	45.893	47.033	44.171	917.201	1435.01	-0.635794	2.62e-16	1.86e-14	Chr1:2178022-2184193 REVERSE LENGTH=2789
AT5G43850.1	RmlC-like cupins superfamily protein	L-methionine salvage from methylthioadenosine,oxidation-reduction process,methionine metabolic process,L-methionine salvage from methylthioadenosine,acireductone dioxygenase [iron(II)-requiring] activity,oxidation-reduction process,plasma membrane,methionine metabolic process,cytoplasm,nucleus,metal ion binding,acireductone dioxygenase [iron(II)-requiring] activity,metal ion binding	GO:0019509,GO:0055114,GO:0006555,GO:0019509,GO:0010309,GO:0055114,GO:0005886,GO:0006555,GO:0005737,GO:0005634,GO:0046872,GO:0010309,GO:0046872	36.392	33.21	39.651	37.019	56.998	54.024	56.266	57.158	373.365	581.925	-0.634112	2.77e-16	1.96e-14	Chr5:17627132-17629363 REVERSE LENGTH=1037
AT5G22090.1	FAF-like protein (DUF3049)	positive regulation of phosphatase activity,phosphatase binding,positive regulation of phosphatase activity,chloroplast,negative regulation of abscisic acid-activated signaling pathway,negative regulation of abscisic acid-activated signaling pathway,negative regulation of abscisic acid-activated signaling pathway,negative regulation of abscisic acid-activated signaling pathway,negative regulation…	GO:0010922,GO:0019902,GO:0010922,GO:0009507,GO:0009788,GO:0009788,GO:0009788,GO:0009788,GO:0009788,GO:0010922,GO:0019902,GO:0009788,GO:0047485,GO:0042326,GO:0005634,GO:0019902,GO:0042326,GO:0010922,GO:0005783,GO:0005737	14.235	15.859	15.917	15.75	27.231	24.826	22.93	23.314	343.441	542.242	-0.646262	2.78e-16	1.96e-14	Chr5:7314583-7316729 REVERSE LENGTH=2050
AT1G63580.1	Receptor-like protein kinase-related family protein	anchored component of membrane,extracellular region,biological_process,plasma membrane,anchored component of membrane	GO:0031225,GO:0005576,GO:0008150,GO:0005886,GO:0031225	0.152	0.177	0.102	0.147	3.575	3.402	3.045	3.011	1.47898	34.5817	-2.35506	4.88e-16	3.38e-14	Chr1:23577329-23578486 FORWARD LENGTH=1058
AT5G20140.1	SOUL heme-binding family protein	cytoplasm,chloroplast envelope,chloroplast envelope,chloroplast thylakoid,chloroplast thylakoid,chloroplast thylakoid membrane,chloroplast thylakoid,chloroplast thylakoid membrane,chloroplast,response to oxidative stress,chloroplast envelope,cytoplasm,chloroplast thylakoid membrane,chloroplast thylakoid membrane,chloroplast thylakoid membrane,chloroplast envelope,chloroplast thylakoid membrane,he…	GO:0005737,GO:0009941,GO:0009941,GO:0009534,GO:0009534,GO:0009535,GO:0009534,GO:0009535,GO:0009507,GO:0006979,GO:0009941,GO:0005737,GO:0009535,GO:0009535,GO:0009535,GO:0009941,GO:0009535,GO:0020037,GO:0009535,GO:0009534,GO:0009535,GO:0005515,GO:0009535,GO:0009535,GO:0009507	19.989	18.134	20.191	22.488	32.449	33.341	33.543	31.895	281.7	463.737	-0.700354	5.35e-16	3.7e-14	Chr5:6798832-6800903 REVERSE LENGTH=1363
AT2G35130.3	Tetratricopeptide repeat (TPR)-like superfamily protein	biological_process,molecular_function,mitochondrion,mitochondrion	GO:0008150,GO:0003674,GO:0005739,GO:0005739	4.322	5.221	4.345	5.574	10.31	11.879	9.736	10.493	101.077	216.662	-1.03812	5.37e-16	3.7e-14	Chr2:14807449-14810164 REVERSE LENGTH=1907
AT1G78510.2	solanesyl diphosphate synthase 1	plastoquinone biosynthetic process,isoprenoid biosynthetic process,trans-octaprenyltranstransferase activity,mitochondrion,protein binding,all-trans-nonaprenyl-diphosphate synthase (geranylgeranyl-diphosphate specific) activity,metal ion binding,photosynthesis,plastid,mitochondrion,isoprenoid biosynthetic process,trans-octaprenyltranstransferase activity,photosynthesis,plastoquinone biosynthetic …	GO:0010236,GO:0008299,GO:0050347,GO:0005739,GO:0005515,GO:0052924,GO:0046872,GO:0015979,GO:0009536,GO:0005739,GO:0008299,GO:0050347,GO:0015979,GO:0010236,GO:0005783	8.784	9.892	11.491	10.79	17.929	21.664	23.709	22.307	178.272	362.451	-0.984946	7.06e-16	4.83e-14	Chr1:29535285-29537417 REVERSE LENGTH=1604
AT1G33110.1	MATE efflux family protein	plasma membrane,antiporter activity,drug transmembrane transporter activity,transporter activity,plasma membrane,drug transmembrane transport,membrane,integral component of membrane,drug transmembrane transport,integral component of membrane,drug transmembrane transporter activity	GO:0005886,GO:0015297,GO:0015238,GO:0005215,GO:0005886,GO:0006855,GO:0016020,GO:0016021,GO:0006855,GO:0016021,GO:0015238	3.029	3.44	5.045	4.318	9.344	9.525	9.411	9.098	87.8594	195.555	-1.09983	8e-16	5.42e-14	Chr1:12004854-12008852 FORWARD LENGTH=1949
AT3G51750.1	hypothetical protein	molecular_function,nucleus,nucleus,biological_process,nucleus	GO:0003674,GO:0005634,GO:0005634,GO:0008150,GO:0005634	5.298	4.401	4.304	2.759	17.232	19.242	16.722	14.169	18.2784	82.3777	-1.80478	1.18e-15	7.99e-14	Chr3:19196503-19197334 REVERSE LENGTH=563
AT2G29360.1	NAD(P)-binding Rossmann-fold superfamily protein	cellular_component,oxidation-reduction process,oxidoreductase activity,oxidoreductase activity	GO:0005575,GO:0055114,GO:0016491,GO:0016491	61.071	49.041	56.137	58.93	87.43	85.347	91.13	79.253	581.511	928.254	-0.660345	1.35e-15	9.05e-14	Chr2:12603767-12605299 FORWARD LENGTH=1076
AT1G22630.1	SSUH2-like protein	chloroplast	GO:0009507	77.346	60.9	74.216	70.747	104.569	112.047	105.31	108.931	463.372	740.155	-0.665748	1.39e-15	9.33e-14	Chr1:8003223-8004304 FORWARD LENGTH=734
AT2G23130.1	arabinogalactan protein 17	anchored component of membrane,plasma membrane,molecular_function,plasma membrane,plasma membrane,anchored component of membrane,plasma membrane,response to cyclopentenone	GO:0031225,GO:0005886,GO:0003674,GO:0005886,GO:0005886,GO:0031225,GO:0005886,GO:0010583	111.609	81.99	83.078	79.74	127.871	117.497	143.76	118.122	828.602	1310.52	-0.649452	1.88e-15	1.25e-13	Chr2:9844134-9845385 FORWARD LENGTH=1034
AT1G79510.1	hypothetical protein (DUF2358)	chloroplast,molecular_function,chloroplast,biological_process	GO:0009507,GO:0003674,GO:0009507,GO:0008150	12.954	18.348	18.597	15.237	28.416	32.928	31.415	30.741	218.038	393.804	-0.835347	2.04e-15	1.35e-13	Chr1:29908013-29909332 REVERSE LENGTH=1243
AT2G04040.1	MATE efflux family protein	drug transmembrane transporter activity,integral component of membrane,transporter activity,sequestering of metal ion,antiporter activity,cadmium ion transport,plasma membrane,drug transmembrane transport,plasma membrane,membrane,drug transmembrane transport,drug transmembrane transporter activity,antiporter activity	GO:0015238,GO:0016021,GO:0005215,GO:0051238,GO:0015297,GO:0015691,GO:0005886,GO:0006855,GO:0005886,GO:0016020,GO:0006855,GO:0015238,GO:0015297	16.935	12.018	16.536	13.55	28.884	28.651	33.445	26.436	272.091	578.247	-1.03722	2.11e-15	1.39e-13	Chr2:1334270-1336550 REVERSE LENGTH=1845
AT3G57020.1	Calcium-dependent phosphotriesterase superfamily protein	vacuole,strictosidine synthase activity,vacuolar membrane,vacuolar membrane,endoplasmic reticulum,endoplasmic reticulum,biosynthetic process,vacuole,vacuolar membrane,membrane,endoplasmic reticulum,chloroplast,alkaloid biosynthetic process,vacuole,chloroplast,vacuole,alkaloid biosynthetic process	GO:0005773,GO:0016844,GO:0005774,GO:0005774,GO:0005783,GO:0005783,GO:0009058,GO:0005773,GO:0005774,GO:0016020,GO:0005783,GO:0009507,GO:0009821,GO:0005773,GO:0009507,GO:0005773,GO:0009821	4.551	5.547	5.634	6.555	12.088	19.222	16.417	15.943	93.2847	255.957	-1.32617	6.14e-15	3.97e-13	Chr3:21098315-21100519 REVERSE LENGTH=1529
AT3G10525.1	LOSS OF GIANT CELLS FROM ORGANS	protein binding,defense response to bacterium,defense response to bacterium,protein binding,protein binding,negative regulation of cell cycle,negative regulation of mitotic nuclear division,positive regulation of DNA endoreduplication,cell cycle,protein binding,sepal giant cell development,negative regulation of mitotic nuclear division,protein binding,nucleus,nucleus,protein binding,positive reg…	GO:0005515,GO:0042742,GO:0042742,GO:0005515,GO:0005515,GO:0045786,GO:0045839,GO:0032877,GO:0007049,GO:0005515,GO:0090393,GO:0045839,GO:0005515,GO:0005634,GO:0005634,GO:0005515,GO:0032877,GO:0004860,GO:0005634,GO:0005515,GO:0005515,GO:0032877	34.921	32.566	31.022	33.169	47.363	48.383	53.744	48.282	251.202	392.269	-0.629272	1.18e-14	7.52e-13	Chr3:3281306-3282131 REVERSE LENGTH=826
AT3G52740.1	hypothetical protein	nucleus,nucleus,molecular_function,response to karrikin	GO:0005634,GO:0005634,GO:0003674,GO:0080167	5.919	5.128	7.025	6.399	15.642	17.069	14.574	13.939	56.6184	142.506	-1.23319	1.22e-14	7.68e-13	Chr3:19546227-19547171 REVERSE LENGTH=945
AT4G04330.1	Chaperonin-like RbcX protein	chloroplast thylakoid,response to salt stress,response to salt stress,chloroplast thylakoid,chaperone-mediated protein folding,response to cold,protein binding involved in protein folding,chloroplast thylakoid,chloroplast thylakoid,response to cold,response to water deprivation,response to water deprivation	GO:0009534,GO:0009651,GO:0009651,GO:0009534,GO:0061077,GO:0009409,GO:0044183,GO:0009534,GO:0009534,GO:0009409,GO:0009414,GO:0009414	35.137	37.974	46.117	38.367	79.635	79.167	67.037	86.809	272.085	529.852	-0.927319	1.24e-14	7.79e-13	Chr4:2116553-2118617 REVERSE LENGTH=726
AT1G52870.2	Peroxisomal membrane 22 kDa (Mpv17/PMP22) family protein	molecular_function,integral component of membrane,chloroplast,cytoplasm,chloroplast,biological_process	GO:0003674,GO:0016021,GO:0009507,GO:0005737,GO:0009507,GO:0008150	9.71	5.883	6.558	8.608	17.139	19.021	15.569	22.206	129.294	346.536	-1.29636	1.27e-14	8.01e-13	Chr1:19685545-19688028 FORWARD LENGTH=1762
AT5G16540.1	zinc finger nuclease 3	nucleus,nucleic acid binding,nuclease activity,nucleic acid phosphodiester bond hydrolysis,metal ion binding,nucleus,nucleus,nucleus,DNA binding,metal ion binding,nucleic acid phosphodiester bond hydrolysis	GO:0005634,GO:0003676,GO:0004518,GO:0090305,GO:0046872,GO:0005634,GO:0005634,GO:0005634,GO:0003677,GO:0046872,GO:0090305	20.712	20.716	16.242	20.031	30.131	32.486	29.059	31.932	321.703	533.912	-0.708776	1.41e-14	8.83e-13	Chr5:5403069-5405173 FORWARD LENGTH=1635
AT3G52360.1	transmembrane protein	response to karrikin,molecular_function,integral component of membrane	GO:0080167,GO:0003674,GO:0016021	26.188	15.626	16.607	21.792	45.191	43.183	36.755	35.479	165.103	375.079	-1.10402	1.44e-14	8.96e-13	Chr3:19412019-19413058 FORWARD LENGTH=948
AT3G15354.5	SPA1-related 3	protein phosphorylation,red, far-red light phototransduction,protein kinase activity,protein binding,protein binding,protein binding,heterotrimeric G-protein complex,protein binding,protein phosphorylation,protein phosphorylation,protein binding,ATP binding,nucleus,nucleus,heterotrimeric G-protein complex,ATP binding,protein binding,Cul4-RING E3 ubiquitin ligase complex,heterotrimeric G-protein c…	GO:0006468,GO:0009585,GO:0004672,GO:0005515,GO:0005515,GO:0005515,GO:0005834,GO:0005515,GO:0006468,GO:0006468,GO:0005515,GO:0005524,GO:0005634,GO:0005634,GO:0005834,GO:0005524,GO:0005515,GO:0080008,GO:0005834,GO:0004672,GO:0004672,GO:0042802,GO:0005515,GO:0009585,GO:0009585,GO:0080008	3.904	7.524	7.075	7.242	11.163	12.225	13.155	13.2	161.151	280.713	-0.781245	1.91e-14	1.18e-12	Chr3:5169095-5171674 REVERSE LENGTH=2093
AT1G72430.1	SAUR-like auxin-responsive protein family	nucleus,response to auxin,cytoplasm,ethylene-activated signaling pathway,positive regulation of cell growth,protein binding,positive regulation of cell growth,nucleus,ethylene-activated signaling pathway,extrinsic component of plasma membrane,response to auxin,protein binding,extrinsic component of plasma membrane,multicellular organism development	GO:0005634,GO:0009733,GO:0005737,GO:0009873,GO:0030307,GO:0005515,GO:0030307,GO:0005634,GO:0009873,GO:0019897,GO:0009733,GO:0005515,GO:0019897,GO:0007275	83.557	65.077	72.206	66.383	96.525	98.822	114.119	100.415	821.436	1261.64	-0.610268	2.79e-14	1.71e-12	Chr1:27264602-27265806 REVERSE LENGTH=1205
AT5G21430.1	Chaperone DnaJ-domain superfamily protein	chloroplast thylakoid membrane,chloroplast,chloroplast thylakoid membrane,chloroplast thylakoid membrane,chloroplast,chloroplast thylakoid membrane,chloroplast thylakoid membrane,chloroplast thylakoid membrane,chloroplast thylakoid membrane,chloroplast thylakoid membrane,chloroplast,chloroplast thylakoid membrane,chloroplast thylakoid membrane,chloroplast,chloroplast thylakoid membrane,chloroplas…	GO:0009535,GO:0009507,GO:0009535,GO:0009535,GO:0009507,GO:0009535,GO:0009535,GO:0009535,GO:0009535,GO:0009535,GO:0009507,GO:0009535,GO:0009535,GO:0009507,GO:0009535,GO:0009535,GO:0009535,GO:0010598,GO:0009535,GO:0010598,GO:0010598,GO:0048038,GO:0010598,GO:0016021,GO:0009507,GO:0055114,GO:0009535,GO:0016491	71.351	64.126	81.667	74.359	117.208	114.258	128.073	117.448	726.732	1200.75	-0.708499	3.63e-14	2.2e-12	Chr5:7222179-7223639 FORWARD LENGTH=1011
AT1G70820.1	phosphoglucomutase%2C putative / glucose phosphomutase	chloroplast stroma,chloroplast stroma,chloroplast stroma,chloroplast,carbohydrate metabolic process,intramolecular transferase activity, phosphotransferases,phosphomannomutase activity,chloroplast stroma,chloroplast stroma,chloroplast stroma,chloroplast stroma,intramolecular transferase activity, phosphotransferases,chloroplast stroma,carbohydrate metabolic process,chloroplast,chloroplast	GO:0009570,GO:0009570,GO:0009570,GO:0009507,GO:0005975,GO:0016868,GO:0004615,GO:0009570,GO:0009570,GO:0009570,GO:0009570,GO:0016868,GO:0009570,GO:0005975,GO:0009507,GO:0009507	19.533	33.629	30.84	31.344	47.114	53.842	46.334	56.595	765.292	1244.18	-0.686349	3.7e-14	2.24e-12	Chr1:26705420-26708264 FORWARD LENGTH=2252
AT1G06460.1	alpha-crystallin domain 32.1	peroxisome,response to heat,response to heat,peroxisome,peroxisome,peroxisome	GO:0005777,GO:0009408,GO:0009408,GO:0005777,GO:0005777,GO:0005777	55.887	60.266	73.972	62.872	103.914	103.032	97.003	105.865	882.02	1398.68	-0.654346	3.97e-14	2.4e-12	Chr1:1967087-1969656 REVERSE LENGTH=1321
AT1G28610.1	GDSL-like Lipase/Acylhydrolase superfamily protein	extracellular region,lipase activity,carboxylic ester hydrolase activity,lipid catabolic process,extracellular region,hydrolase activity, acting on ester bonds,extracellular region	GO:0005576,GO:0016298,GO:0052689,GO:0016042,GO:0005576,GO:0016788,GO:0005576	1.052	1.669	2.132	1.082	5.384	5.209	6.435	5.995	32.3832	117.613	-1.60359	5.09e-14	3.02e-12	Chr1:10053443-10055881 REVERSE LENGTH=1906
AT1G61795.1	PAK-box/P21-Rho-binding family protein	regulation of growth,molecular_function,plasma membrane,nucleus	GO:0040008,GO:0003674,GO:0005886,GO:0005634	8.759	7.039	8.933	7.545	17.773	15.964	15.747	16.109	72.7441	154.688	-1.03685	5.13e-14	3.03e-12	Chr1:22819601-22821053 FORWARD LENGTH=956
AT2G30766.2	hypothetical protein	cellular_component,molecular_function,biological_process	GO:0005575,GO:0003674,GO:0008150	10.838	7.897	10.771	7.334	24.581	31.678	20.822	23.942	89.836	265.813	-1.40299	5.27e-14	3.11e-12	Chr2:13107909-13110459 FORWARD LENGTH=1050
AT2G32530.1	cellulose synthase-like B3	transferase activity, transferring glycosyl groups,cellulose synthase (UDP-forming) activity,cellulose synthase activity,cellulose synthase activity,trans-Golgi network,trans-Golgi network,plasma membrane,trans-Golgi network,Golgi apparatus,transferase activity,cellulose biosynthetic process,polysaccharide biosynthetic process,cellulose biosynthetic process,Golgi apparatus,plant-type primary cell…	GO:0016757,GO:0016760,GO:0016759,GO:0016759,GO:0005802,GO:0005802,GO:0005886,GO:0005802,GO:0005794,GO:0016740,GO:0030244,GO:0000271,GO:0030244,GO:0005794,GO:0009833	1.432	1.035	1.594	1.549	4.968	3.998	4.089	3.695	39.174	119.836	-1.42718	5.36e-14	3.15e-12	Chr2:13809019-13813572 FORWARD LENGTH=2617
AT3G21760.1	UDP-Glycosyltransferase superfamily protein	UDP-glycosyltransferase activity,transferase activity, transferring glycosyl groups,UDP-glycosyltransferase activity,metabolic process,UDP-glycosyltransferase activity,intracellular membrane-bounded organelle,transferase activity, transferring glycosyl groups	GO:0008194,GO:0016757,GO:0008194,GO:0008152,GO:0008194,GO:0043231,GO:0016757	10.521	9.668	10.588	10.405	15.632	17.713	16.269	16.83	180.794	299.157	-0.712988	5.82e-14	3.4e-12	Chr3:7667027-7668724 FORWARD LENGTH=1698
AT3G16220.1	Putative eukaryotic LigT	cytoplasm	GO:0005737	9.139	5.706	7.37	5.097	15.434	15.887	14.101	12.516	87.9089	212.827	-1.1902	6e-14	3.5e-12	Chr3:5497481-5499474 FORWARD LENGTH=1412
AT3G49120.1	peroxidase CB	pathogen-associated molecular pattern dependent induction by symbiont of host innate immune response,apoplast,vacuolar membrane,defense response to bacterium,response to light stimulus,vacuolar membrane,response to cytokinin,pathogen-associated molecular pattern dependent induction by symbiont of host innate immune response,unidimensional cell growth,Golgi apparatus,reactive oxygen species metabo…	GO:0052033,GO:0048046,GO:0005774,GO:0042742,GO:0009416,GO:0005774,GO:0009735,GO:0052033,GO:0009826,GO:0005794,GO:0072593,GO:0006952,GO:0005576,GO:0005773,GO:0020037,GO:0072593,GO:0050832,GO:0006979,GO:0072593,GO:0004601,GO:0004601,GO:0042744,GO:0005773,GO:0009505,GO:0055114,GO:0042744,GO:0005618,GO:0005618,GO:0042742,GO:0046872,GO:0005774,GO:0009505,GO:0072593,GO:0050832,GO:0009826	9.126	16.558	7.136	9.278	60.74	45.259	36.598	61.287	171.68	814.029	-1.79041	6.59e-14	3.82e-12	Chr3:18207651-18210333 FORWARD LENGTH=1522
AT2G13360.3	alanine:glyoxylate aminotransferase	chloroplast stroma,chloroplast stroma,serine-pyruvate transaminase activity,chloroplast stroma,chloroplast stroma,peroxisome,apoplast,glycine biosynthetic process, by transamination of glyoxylate,glycine biosynthetic process, by transamination of glyoxylate,serine-pyruvate transaminase activity,peroxisome,chloroplast stroma,chloroplast,chloroplast stroma,photorespiration,alanine-glyoxylate transa…	GO:0009570,GO:0009570,GO:0004760,GO:0009570,GO:0009570,GO:0005777,GO:0048046,GO:0019265,GO:0019265,GO:0004760,GO:0005777,GO:0009570,GO:0009507,GO:0009570,GO:0009853,GO:0008453,GO:0005777,GO:0009507,GO:0016020,GO:0005777,GO:0016020,GO:0008453,GO:0005886,GO:0005777,GO:0009570,GO:0005777,GO:0050281,GO:0009853,GO:0048046,GO:0005777,GO:0005777,GO:0009570,GO:0005777,GO:0005886,GO:0009507,GO:0009507,GO:…	29.572	52.463	50.482	51.366	81.308	101.427	80.419	104.22	1019.77	1855.18	-0.833438	6.86e-14	3.96e-12	Chr2:5539014-5541479 REVERSE LENGTH=1887
AT3G10113.1	Homeodomain-like superfamily protein	DNA-binding transcription factor activity,regulation of transcription, DNA-templated,regulation of transcription, DNA-templated,DNA binding,nucleus,regulation of transcription, DNA-templated	GO:0003700,GO:0006355,GO:0006355,GO:0003677,GO:0005634,GO:0006355	4.196	5.743	7.796	7.481	17.43	15.58	14.673	19.222	81.1498	197.052	-1.18722	7.47e-14	4.31e-12	Chr3:3117896-3119391 REVERSE LENGTH=1158
AT2G27420.1	Cysteine proteinases superfamily protein	lysosome,cysteine-type endopeptidase activity,proteolysis,lysosome,cysteine-type endopeptidase activity,proteolysis involved in cellular protein catabolic process,cysteine-type peptidase activity,proteolysis involved in cellular protein catabolic process,proteolysis,extracellular space,cysteine-type peptidase activity,proteolysis involved in cellular protein catabolic process	GO:0005764,GO:0004197,GO:0006508,GO:0005764,GO:0004197,GO:0051603,GO:0008234,GO:0051603,GO:0006508,GO:0005615,GO:0008234,GO:0051603	2.649	3.45	2.599	3.566	9.292	7.689	9.48	7.694	44.3	120.251	-1.29102	7.82e-14	4.49e-12	Chr2:11726134-11727654 REVERSE LENGTH=1359
AT4G12980.1	Auxin-responsive family protein	metal ion binding,oxidation-reduction process,membrane,multicellular organism development,chloroplast,integral component of membrane	GO:0046872,GO:0055114,GO:0016020,GO:0007275,GO:0009507,GO:0016021	14.59	18.665	15.785	18.115	27.106	28.257	26.606	24.524	328.426	508.488	-0.61255	9.01e-14	5.14e-12	Chr4:7589247-7591259 REVERSE LENGTH=1793
[truncated: 739 more rows]

## Sheet: G>W 2fold
	Genes up-regulated by GCHXK (2-fold)
[truncated: 128 more rows]

## Sheet:  G<W 2fold
	Genes down-regulated by GCHXK (2-fold)
[truncated: 341 more rows]
