# Supplementary material for: Guard cells control hypocotyl elongation through HXK1, HY5, and PIF4
Source: Commun Biol. 2021 Jun 21;4:765. doi: 10.1038/s42003-021-02283-y (PMC8217561; doi:10.1038/s42003-021-02283-y)
Supplement: Supplementary file 6 — Supplementary Data 2 [file 42003_2021_2283_MOESM6_ESM.xlsx]

## Sheet: Down_Process
Biological processes down-regulated by GCHXK
Process	log10 p-value	log10 p-value	term_ID
ion transmembrane transport	2.1831	-2.1831	GO:0034220
response to nitrogen compound	2.235	-2.235	GO:1901698
transport	2.2824	-2.2824	GO:0006810
carbohydrate biosynthetic process	2.407	-2.407	GO:0016051
carbohydrate transport	2.4548	-2.4548	GO:0008643
monocarboxylic acid metabolic process	2.4969	-2.4969	GO:0032787
multicellular organism development	2.5145	-2.5145	GO:0007275
drug metabolic process	2.5168	-2.5168	GO:0017144
regulation of biological process	2.6072	-2.6072	GO:0050789
shoot system development	2.6597	-2.6597	GO:0048367
ion transport	2.6696	-2.6696	GO:0006811
regulation of response to stimulus	2.7023	-2.7023	GO:0048583
transmembrane transport	2.7194	-2.7194	GO:0055085
circadian rhythm	2.8046	-2.8046	GO:0007623
carbohydrate metabolic process	2.8703	-2.8703	GO:0005975
cellular metabolic process	2.8714	-2.8714	GO:0044237
biosynthetic process	2.9745	-2.9745	GO:0009058
organic substance metabolic process	3.0243	-3.0243	GO:0071704
response to oxidative stress	3.0706	-3.0706	GO:0006979
lipid metabolic process	3.0983	-3.0983	GO:0006629
regulation of post-embryonic development	3.2072	-3.2072	GO:0048580
multi-organism process	3.2335	-3.2335	GO:0051704
pigment biosynthetic process	3.2414	-3.2414	GO:0046148
response to alcohol	3.3266	-3.3266	GO:0097305
plant organ senescence	3.3902	-3.3902	GO:0090693
rhythmic process	3.429	-3.429	GO:0048511
organic substance catabolic process	3.4496	-3.4496	GO:1901575
reactive oxygen species metabolic process	3.4496	-3.4496	GO:0072593
immune response	3.4814	-3.4814	GO:0006955
antibiotic metabolic process	3.4831	-3.4831	GO:0016999
pigment metabolic process	3.4831	-3.4831	GO:0042440
tetrapyrrole metabolic process	3.5235	-3.5235	GO:0033013
aging	3.5689	-3.5689	GO:0007568
cellular response to stimulus	3.7304	-3.7304	GO:0051716
lipid biosynthetic process	3.811	-3.811	GO:0008610
programmed cell death	3.8267	-3.8267	GO:0012501
catabolic process	3.8299	-3.8299	GO:0009056
plastid organization	3.8444	-3.8444	GO:0009657
small molecule biosynthetic process	3.9201	-3.9201	GO:0044283
response to external stimulus	3.9571	-3.9571	GO:0009605
biological regulation	3.9941	-3.9941	GO:0065007
cell death	4.0362	-4.0362	GO:0008219
isoprenoid biosynthetic process	4.0721	-4.0721	GO:0008299
response to biotic stimulus	4.0937	-4.0937	GO:0009607
photosynthesis	4.1068	-4.1068	GO:0015979
immune system process	4.262	-4.262	GO:0002376
cellular process	4.2984	-4.2984	GO:0009987
cofactor biosynthetic process	4.3242	-4.3242	GO:0051188
isoprenoid metabolic process	4.3768	-4.3768	GO:0006720
response to endogenous stimulus	4.4067	-4.4067	GO:0009719
small molecule metabolic process	4.6696	-4.6696	GO:0044281
defense response	4.6716	-4.6716	GO:0006952
response to organic cyclic compound	5.0691	-5.0691	GO:0014070
organic acid metabolic process	5.0964	-5.0964	GO:0006082
cofactor metabolic process	5.2495	-5.2495	GO:0051186
defense response to other organism	5.6635	-5.6635	GO:0098542
response to organic substance	5.8794	-5.8794	GO:0010033
response to inorganic substance	6.0991	-6.0991	GO:0010035
response to salicylic acid	6.7305	-6.7305	GO:0009751
metabolic process	7.5969	-7.5969	GO:0008152
response to antibiotic	7.6799	-7.6799	GO:0046677
response to drug	8.279	-8.279	GO:0042493
response to karrikin	8.2907	-8.2907	GO:0080167
response to chemical	9.3575	-9.3575	GO:0042221
response to light stimulus	9.3862	-9.3862	GO:0009416
response to oxygen-containing compound	10.0857	-10.0857	GO:1901700
response to acid chemical	10.1612	-10.1612	GO:0001101
response to stress	10.8041	-10.8041	GO:0006950
oxidation-reduction process	11.1831	-11.1831	GO:0055114
response to stimulus	14.266	-14.266	GO:0050896
response to abiotic stimulus	17.7122	-17.7122	GO:0009628

## Sheet: Down_Cellular_Component
Cellular components down-regulated by GCHXK
Celular component	log10 p-value	log10 p-value	term_ID
vacuole	2.2027	-2.2027	GO:0005773
integral component of membrane	2.3329	-2.3329	GO:0016021
plant-type cell wall	2.3443	-2.3443	GO:0009505
peroxisome	2.5668	-2.5668	GO:0005777
microbody	2.5668	-2.5668	GO:0042579
organelle subcompartment	3.0239	-3.0239	GO:0031984
plasma membrane	3.0288	-3.0288	GO:0005886
intracellular membrane-bounded organelle	3.0656	-3.0656	GO:0043231
intrinsic component of membrane	3.0663	-3.0663	GO:0031224
organelle	3.2911	-3.2911	GO:0043226
intracellular organelle	3.4779	-3.4779	GO:0043229
external encapsulating structure	3.5984	-3.5984	GO:0030312
cell wall	3.6062	-3.6062	GO:0005618
extracellular space	3.676	-3.676	GO:0005615
extracellular region	3.9709	-3.9709	GO:0005576
thylakoid	4.3556	-4.3556	GO:0009579
secretory vesicle	4.5287	-4.5287	GO:0099503
apoplast	4.5482	-4.5482	GO:0048046
intracellular	4.9031	-4.9031	GO:0005622
membrane	4.9431	-4.9431	GO:0016020
cell periphery	5.1163	-5.1163	GO:0071944
envelope	6.5287	-6.5287	GO:0031975
organelle envelope	6.5287	-6.5287	GO:0031967
cytosol	6.7799	-6.7799	GO:0005829
plastid	12.2299	-12.2299	GO:0009536
cytoplasm	12.4461	-12.4461	GO:0005737
chloroplast	12.6326	-12.6326	GO:0009507

## Sheet: Down_Molecular_Function
Molecular functions down-regulated by GCHXK
Molecular Function	log10 p-value	log10 p-value	term_ID
hydrolase activity, hydrolyzing O-glycosyl compounds	2.2674	-2.2674	GO:0004553
hydrolase activity	2.4342	-2.4342	GO:0016787
hydrolase activity, acting on glycosyl bonds	2.4581	-2.4581	GO:0016798
peptidase activity	2.4684	-2.4684	GO:0008233
antiporter activity	2.639	-2.639	GO:0015297
tetrapyrrole binding	2.7533	-2.7533	GO:0046906
peptidase activity, acting on L-amino acid peptides	2.763	-2.763	GO:0070011
monooxygenase activity	3.5252	-3.5252	GO:0004497
oxidoreductase activity	4.0721	-4.0721	GO:0016709
flavin adenine dinucleotide binding	4.1367	-4.1367	GO:0050660
FAD binding	4.1805	-4.1805	GO:0071949
transporter activity	4.2518	-4.2518	GO:0005215
cysteine-type endopeptidase activity	4.2882	-4.2882	GO:0004197
cysteine-type peptidase activity	4.4647	-4.4647	GO:0008234
active transmembrane transporter activity	4.6904	-4.6904	GO:0022804
secondary active transmembrane transporter activity	5.0259	-5.0259	GO:0015291
cofactor binding	6.6038	-6.6038	GO:0048037
catalytic activity	6.821	-6.821	GO:0003824
oxidoreductase activity	11.2255	-11.2255	GO:0016491

## Sheet: Up_Process
Biological processes up-regulated by GCHXK
Biological Process	log10 p-value	log10 p-value	term_ID
catabolic process	2.628	-2.628	GO:0009056
secondary metabolic process	2.6934	-2.6934	GO:0019748
glycosyl compound biosynthetic process	2.7048	-2.7048	GO:1901659
sulfur compound metabolic process	2.7057	-2.7057	GO:0006790
leucine biosynthetic process	2.7523	-2.7523	GO:0009098
cellular metabolic process	2.8374	-2.8374	GO:0044237
response to abiotic stimulus	2.9703	-2.9703	GO:0009628
response to oxidative stress	3.0932	-3.0932	GO:0006979
glycosyl compound metabolic process	3.1777	-3.1777	GO:1901657
cellular response to toxic substance	3.2857	-3.2857	GO:0097237
response to oxygen-containing compound	3.3165	-3.3165	GO:1901700
cofactor metabolic process	3.4607	-3.4607	GO:0051186
response to insect	3.5698	-3.5698	GO:0009625
response to acid chemical	3.946	-3.946	GO:0001101
response to stress	3.9928	-3.9928	GO:0006950
cofactor catabolic process	4.0353	-4.0353	GO:0051187
glucosinolate metabolic process	4.0521	-4.0521	GO:0019760
S-glycoside metabolic process	4.0521	-4.0521	GO:0016143
hydrogen peroxide catabolic process	4.6676	-4.6676	GO:0042744
response to endogenous stimulus	5.0283	-5.0283	GO:0009719
response to hormone	5.0835	-5.0835	GO:0009725
response to organic substance	5.0964	-5.0964	GO:0010033
reactive oxygen species metabolic process	5.4012	-5.4012	GO:0072593
antibiotic catabolic process	5.6253	-5.6253	GO:0017001
response to stimulus	7.1308	-7.1308	GO:0050896
response to chemical	7.2262	-7.2262	GO:0042221

## Sheet: Up_Cellular_component
Cellular components up-regulated by GCHXK
Cellular Component	log10 p-value	log10 p-value	term_ID
symplast	2.8829	-2.8829	GO:0055044
cell-cell junction	2.8866	-2.8866	GO:0005911
cell junction	2.8866	-2.8866	GO:0030054
apoplast	2.9902	-2.9902	GO:0048046
plant-type cell wall	2.9989	-2.9989	GO:0009505
external encapsulating structure	3.8746	-3.8746	GO:0030312
cell wall	3.8801	-3.8801	GO:0005618

## Sheet: Up_Molecular_Function
Molecular functions up-regulated by GCHXK
Molecular Function	log10 p-value	log10 p-value	term_ID
transferase activity, transferring acyl groups, acyl groups converted into alkyl on transfer	2.7022	-2.7022	GO:0046912
oxidoreductase activity	3.0156	-3.0156	GO:0016491
low-affinity nitrate transmembrane transporter activity	3.3211	-3.3211	GO:0080054
antioxidant activity	3.5756	-3.5756	GO:0016209
oxidoreductase activity, acting on peroxide as acceptor	3.8284	-3.8284	GO:0016684
peroxidase activity	3.921	-3.921	GO:0004601
